# Supplementary material for: Entire expressed peripheral blood transcriptome in pediatric severe malarial anemia
Source: Nat Commun. 2024 Jun 12;15:5037. doi: 10.1038/s41467-024-48259-4 (PMC11169501; doi:10.1038/s41467-024-48259-4)
Supplement: Supplementary file 4 — Source Data [file 41467_2024_48259_MOESM4_ESM.xlsx]

## Sheet: Gene Abbreviations and Names
Gene ID	Gene Name
ACE1	Angiotensin-converting enzyme 1
ACSL1	Acyl-CoA synthetase long-chain family member 1
ADAM8	A disintegrin and metalloproteinase domain-containing protein 8
BCL3	B-cell CLL/lymphoma 3
BDKRB1	Bradykinin receptor B1
BRD4	Bromodomain-containing protein 4
C/EBPbeta	CCAAT/enhancer-binding protein beta
CASP1	Caspase 1
CASP4	Caspase 4
CASP5	Caspase 5
CEACAM6	Carcinoembryonic antigen-related cell adhesion molecule 6
CEACAM8	Carcinoembryonic antigen-related cell adhesion molecule 8
CSF2RB	Colony-stimulating factor 2 receptor beta common subunit
CTSG	Cathepsin G
CYB5R4	NADH-cytochrome b5 reductase 4
DEFA3	Defensin alpha 3
DEFA4	Defensin alpha 4
Des-Arg10-kallidin	Des-Arg10-kallidin
ECE2	Endothelin-converting enzyme 2
EKLF1	Erythroid Krüppel-like factor 1
ERK1/2	Extracellular signal-regulated kinase 1/2
FCGR2A	Fc-gamma receptor 2A
FCGR3B	Fc-gamma receptor 3B
FGFR2	Fibroblast growth factor receptor 2
FOXO3A	Forkhead box O3A
FPR1	Formyl peptide receptor 1
FPR2	Formyl peptide receptor 2
FURIN	Furin
GABARAPL2	GABA type A receptor-associated protein like 2
GBP1	Guanylate-binding protein 1
GBP4	Guanylate-binding protein 4
GBP5	Guanylate-binding protein 5
GCLC	Glutamate-cysteine ligase catalytic subunit
GLUT1	Glucose transporter 1
HBBP1	Hemoglobin subunit beta pseudogene 1
HIF1A	Hypoxia-inducible factor 1-alpha
HLA-E	Human leukocyte antigen-E
HMBS	Hydroxymethylbilane synthase
HSD17B11	Hydroxysteroid 17-beta dehydrogenase 11
HSPA1A	Heat shock 70 kDa protein 1A
IFIT2	Interferon-induced protein with tetratricopeptide repeats 2
IFIT5	Interferon-induced protein with tetratricopeptide repeats 5
IL-1b	Interleukin-1 beta
IRF1	Interferon regulatory factor 1
LCP1	Lymphocyte cytosolic protein 1
LHX2	LIM homeobox 2
LIMK2	LIM domain kinase 2
LYL1	Lymphoblastic leukemia-derived sequence 1
MAPK14	Mitogen-activated protein kinase 14
MCL1	Myeloid cell leukemia 1
MX1	MX dynamin-like GTPase 1
Myc	Myelocytomatosis oncogene
NCF4	Neutrophil cytosolic factor 4
NDUFB3	NADH dehydrogenase [ubiquinone] 1 beta subcomplex subunit 3
NFKBIA	NF-kappa-B inhibitor alpha
NLRC4	NLR family CARD domain containing 4
NLRP1	NLR family pyrin domain containing 1
NLRP3	NLR family pyrin domain containing 3
NOD2	Nucleotide-binding oligomerization domain-containing protein 2
NRF2	Nuclear factor erythroid 2-like factor 2
PSMB9	Proteasome subunit beta type-9
RHD	Rh blood group D antigen
RNF14	Ring finger protein 14
SHOX2	Short stature homeobox 2
SLC2A1	Solute carrier family 2, facilitated glucose transporter member 1
SOCS3	Suppressor of cytokine signaling 3
SOD2	Superoxide dismutase 2
SP100	SP100 nuclear antigen
ST3GAL1	ST3 beta-galactoside alpha-2,3-sialyltransferase 1
STAT1	Signal transducer and activator of transcription 1
STAT5	Signal transducer and activator of transcription 5
SUZ12	SUZ12 polycomb repressive complex 2 subunit
TAL1	T-cell acute lymphocytic leukemia protein 1
TAP1	Transporter associated with antigen processing 1
TAX1BP1	Tax1-binding protein 1
TLR1	Toll-like receptor 1
TLR5	Toll-like receptor 5
TM7SF2	Transmembrane 7 superfamily member 2
UBE2M	Ubiquitin-conjugating enzyme E2M

## Sheet: Table 1
Phenotype	Sex	Sex_Code	Age_months	Age_months_Code	Blood glucose level (mmol/L)	Temperature on admission	Hgb g/dL	SMA_Hb<6g/dL	Hematocrit	RBC x 10^6/uL	RDW %	MCV fL	MCH pg	MCHC g/dL	Plt x 10^3/uL	PDW	MPV fL	WBC x 10^3/uL	LY # x 10^3/uL	MO # x 10^3/uL	NE# X 10^3/uL	GR # x 10^3/uL	Trophozoites	MPS_Per_µL	MPS_Code	Respiratory_Distress	Respiratory_Distress_CODE	Systolic	Diastolic	Oxygen saturation	convulsions	convulsions_code	Hypoglycemia	jaundice	jaundice_Code	Thrombocytopenia	Thrombocytopenia_code	Hemoglobin_Type	SickleCell_Status
non-SMA1	MALE	2	13-24.9	2	3.9	38.7	9.3	0	24.3	3.73	22.4	65.2	24.9	38.3	114.7		8.2	8.16	2.92	0.98	4.17		435	11832	3	No	0	87	51	98	No	0	3.9	No	0	114.7	2	AA	1
non-SMA2	MALE	2	0-12.9	1	5.1	37.7	7.9	0	21.3	2.98	23.7	71.4	26.5	37.1	124.4		7.52	12.72	6.01	1.37	5.32		3989	169134	1	No	0	79	45	99	No	0	5.1	No	0	124.4	2	AA	1
non-SMA3	FEMALE	1	13-24.9	2	3.7	38	10.31	0	28.8	4.77	22.4	60.3	21.6	35.8	143.8		8.93	7.92	3.02	0.91	3.97		3500	92400	2	No	0	84	42	98	1 - 3 Days	1	3.7	No	0	143.8	2	AA	1
non-SMA4	FEMALE	1	13-24.9	2	5.4	38	8.1	0	21.7	2.27	18.2	69.4	25	35.9	60.4		8.61	8.16	2.41	1.39	4.31		3876	105427	1	No	0	77	46	96	1 - 3 Days	1	5.4	No	0	60.4	2	AA	1
non-SMA5	FEMALE	1	25-35.9	3	6.3	38	10.51	0	28	3.94	18.2	71.1	26.7	37.4	55.2		8.64	6.55	2.35	1.32	2.84		3575	78054.2	2	No	0	87	53	100	No	0	6.3	No	0	55.2	2	AA	1
non-SMA6	FEMALE	1	0-12.9	1	3.8	37.5	10.88	0	29.8	4.32	21.9	68.9	25.2	36.5	195.3		7.57	12.26	3.69	2.58	5.97		3808	155620	1	No	0	67	48	99	1 - 3 Days	1	3.8	No	0	195.3	1	AA	1
non-SMA7	FEMALE	1	13-24.9	2	6.4	38.7	9.74	0	27.6	4.6	22.2	60	21.2	35.3	115.3		8.99	15.98	3.86	1.28	10.78		192	10227.2	3	No	0	79	48	99	1 - 3 Days	1	6.4	No	0	115.3	2	AA	1
non-SMA8	FEMALE	1	25-35.9	3	5	37.9	9.27	0	25.2	3.45	18.8	72.9	26.9	36.8	26		9.41	24	6.95	1.91	15.09		2500	200000	1	No	0	85	52	99	No	0	5	No	0	26	2	AA	1
non-SMA9	FEMALE	1	25-35.9	3	9.5	38.7	9.9	0	32.3	4.67	18.2	69.1	21.3	30.8	49	16.2	10.1	10.7	3.8	1		5.9	294	10486	3	No	0	96	52	98	No	0	9.5	No	0	49	2	AA	1
non-SMA10	MALE	2	36-48.9	4	4.6	38.9	10	0	35	4.34	16.7	80.6	23.1	28.7	42	16.1	10.4	8.3	2	0.5		5.8	130	3596.67	4	No	0	67	38	98	No	0	4.6	No	0	42	2	AA	1
non-SMA11	FEMALE	1	25-35.9	3	5	38.3	8.5	0	30.7	4.26	17.9	72.1	20	27.7	41	19.4	9.2	9.9	3.7	0.3		5.9	175	5775	3	No	0	72	48	94	1 - 3 Days	1	5	No	0	41	2	AA	1
non-SMA12	FEMALE	1	25-35.9	3	5.4	38	9.4	0	32.5	4.95	18.3	65.6	18.9	28.8	172	18.8	7.7	10.5	2.6	0.36		7.3	30	1050	4	No	0	78	45	94	No	0	5.4	No	0	172	1	AA	1
non-SMA13	MALE	2	36-48.9	4	6.6	40	9.4	0	31.9	4.86	24.1	65.6	19.3	29.4	234	16.4	8.1	10.2	2.9	0.1		7.3	2731	92854	2	No	0	82	53	97	1 - 3 Days	1	6.6	No	0	234	1	AA	1
non-SMA14	MALE	2	13-24.9	2	6.1	37.8	10.8	0	33.3	5.23	14.5	63.6	20.7	32.5	297	10.9	7.8	16	6.5	1.4		8.8	7520	418613	1	No	0	92	50	95	1 - 3 Days	1	6.1	No	0	297	1	AA	1
non-SMA15	MALE	2	13-24.9	2	5.6	36	11	0	34.5	4.97	16.6	69.5	22.2	31.9	111	16.5	7.1	15.3	2.7	0.6		12.1	3500	178500	1	No	0	69	38	98	1 - 3 Days	1	5.6	No	0	111	2	AA	1
non-SMA16	FEMALE	1	13-24.9	2	1.9	39.8	9	0	31	4.12	18.7	75.3	22	29.1	157	17.1	8.4	16.7	5.5	4		7.2	1600	89066.7	2	No	0	72	38	98	No	0	1.9	No	0	157	1	AA	1
non-SMA17	MALE	2	0-12.9	1	5.3	36.6	11	0	33.9	4.49	16.5	75.5	24.5	32.4	154	19.2	6.6	8.4	5.1	0.8		2.5	14	392	4	No	0	64	36	94	1 - 3 Days	1	5.3	No	0	154	1	AA	1
non-SMA18	FEMALE	1	0-12.9	1	7.2	39.1	10.4	0	34.1	5.21	19.5	65.5	19.9	30.4	177	16.2	8.6	15	4.7	1.6		8.7	1617	80850	2	No	0	64	38	98	1 - 3 Days	1	7.2	No	0	177	1	AS	2
non-SMA19	FEMALE	1	36-48.9	4	2.7	38.1	10.6	0	35	4.54	15.6	77	23.3	30.3	83	15.8	9.1	6.6	1.5	0.1		5	635	13970	3	No	0	74	50	98	No	0	2.7	No	0	83	2	AS	2
non-SMA20	FEMALE	1	36-48.9	4	2.8	38.6	9.8	0	30.2	4.08	17.8	74.1	24.1	32.6	89	17.5	8.5	18.7	2.2	0.8		15.7	2500	155833	1	No	0	96	54	98	No	0	2.8	No	0	89	2	AA	1
non-SMA21	FEMALE	1	36-48.9	4	4.2	39.2	10.2	0	34.2	4.69	19.4	72.9	21.8	30	70	16.5	10.2	12	4.8	0.5		6.7	870	34800	3	No	0	80	51	99	No	0	4.2	No	0	70	2	AA	1
non-SMA22	FEMALE	1	36-48.9	4	3.6	38.2	9.9	0	31.8	5.2	17.6	61.1	19	31	107	16.9	8.8	12.3	5.1	0.9		6.3	285	11685	3	No	0	70	40	98	1 - 3 Days	1	3.6	4 - 14 Days	1	107	2	AA	1
non-SMA23	FEMALE	1	13-24.9	2	5.2	37.9	10.6	0	34.7	4.28	17.5	81.2	24.8	30.6	134	16.4	6.6	8.4	3.3	2.7		2.4	942	26376	3	No	0	101	51	99	1 - 3 Days	1	5.2	No	0	134	2	AA	1
non-SMA24	MALE	2	25-35.9	3	4.8	37.9	10	0	33.6	5.39	21.6	62.2	18.6	29.9	166	16.2	6.3	8.2	2.4	0.6		5.2	1500	41000	3	No	0	100	56	98	1 - 3 Days	1	4.8	No	0	166	1	AA	1
non-SMA25	MALE	2	0-12.9	1	4.7	39.4	10.54	0	31.7	4.88	19.2	64.9	21.6	33.2	250.4		7.98	11.66	3.27	1.88	6.47		529	20560.5	3	No	0	84	51	97	No	0	4.7	No	0	250.4	1	AS	2
non-SMA26	FEMALE	1	13-24.9	2	2.2	38	9	0	29.7	4.66	19.4	63.8	19.2	30.1	259	17.5	7	8					70	1869	4	No	0	85	43	99	No	0	2.2	No	0	259	1	AS	2
non-SMA27	MALE	2	13-24.9	2	6.7	37.4	9.8	0	30.3	4.28	19.8	70.9	22.9	32.3	171.1		10.95	8.91	4.24	1.51	3.07		1950	57915	2	No	0	95	41	98	No	0	6.7	No	0	171.1	1	AA	1
non-SMA28	MALE	2	36-48.9	4	4.7	36.6	9.03	0	23.6	2.93	20.3	80.5	30.8	38.3	96.7		7.72	5.96	3.42	1.18	1.32		462	9178.4	3	No	0	90	45	99	No	0	4.7	No	0	96.7	2	AA	1
non-SMA29	MALE	2	0-12.9	1	3.8	37.5	11.36	0	30.2	4.51	20.2	66.9	25.2	37.6	165.6		7.71	12.63	4.6	2.66	5.31		2112	88915.2	2	No	0	91	45	99	1 - 3 Days	1	3.8	No	0	165.6	1	AA	1
non-SMA30	MALE	2	36-48.9	4	8.7	35.6	10.6	0	36.9	5.49	18.8	67.2	19.3	28.8	188	15.7	7.9	11.3	3.2	0.7		7.4	2500	94166.7	2	No	0	83	58	96	No	0	8.7	No	0	188	1	AA	1
non-SMA31	MALE	2	25-35.9	3	3.3	38	10.86	0	29.1	3.57	16.6	81.5	30.4	37.3	120		9.7	9.66	2.44	1.06	6.14		3668	118110	1	No	0	98	54	98	No	0	3.3	No	0	120	2	AA	1
non-SMA32	MALE	2	36-48.9	4	5.1	37.8	9.2	0	29.5	4.22	16.6	69.9	21.9	31.3	220	16.1	6.1	8	3.4	0.5		4.1	3467	92453.3	2	No	0	102	67	89	No	0	3.8	No	0	199	1	AA	1
non-SMA33	MALE	2	13-24.9	2	5	37.8	9.46	0	26.5	3.99	30.6	66.4	23.7	35.7	92.2		9.88	6.9	4.19	0.84	1.85		2400	55200	2	No	0	87	53	98	No	0	5	No	0	92.2	2	AA	1
non-SMA34	FEMALE	1	13-24.9	2	6.2	38.6	10.8	0	29	4.8	19.7	60.4	22.5	37.2	81.2		10.76	10.54	3.74	1.6	5.18		1750	61483.3	2	No	0	74	45	98	No	0	6.2	No	0	81.2	2	AA	1
non-SMA35	FEMALE	1	13-24.9	2	2.8	38.9	9.24	0	24.6	3.36	18.3	73.3	27.5	37.6	98.3		7.77	12.63	3.16	3.09	6.29		1900	79990	2	No	0	87	53	98	No	0	2.8	No	0	98.3	2	AA	1
non-SMA36	MALE	2	0-12.9	1	5.4	39	10.2	0	24	3.44	26.6	69.7	29.7	42.5	88.7		8.97	15.89	10.74	3.25	1.85		379	20074.4	3	No	0	70	45	98	1 - 3 Days	1	5.4	No	0	88.7	2	AA	1
non-SMA37	MALE	2	13-24.9	2	5.5	38.7	9.35	0	25	3.23	16.1	77.5	28.9	37.4	128.6		9.17	15.85	4.57	2.09	9		1198	63294.3	2	No	0	88	54	99	1 - 3 Days	1	5.5	No	0	128.6	2	AA	1
non-SMA38	MALE	2	25-35.9	3	4.2	37.6	11.03	0	29.8	3.84	17.8	77.7	28.7	37	170.1		8.28	12.7	2.87	1.99	7.8		1439	60917.7	2	No	0	112	58	99	No	0	4.2	No	0	170.1	1	AA	1
non-SMA39	FEMALE	1	36-48.9	4	6.6	36.9	9.2	0	29.6	4.28	17.6	69.2	21.4	31	120	16.9	9.6	21.6	6.9	1.5		13.3	8	576	4	Yes	1	96	54	94	No	0	6.6	No	0	120	2	AA	1
SMA1	MALE	2	13-24.9	2	7.3	38.9	3.9	1	12.5	1.81	20.2	69.3	21.6	31.2	118	17.4	7.7	24.4	10	1.4		13.1	146	11874.7	3	Yes	1	78	50	93	1 - 3 Days	1	7.3	No	0	118	2	AA	1
SMA2	MALE	2	13-24.9	2	3.9	37.8	5.4	1	15.6	1.99	20.9	78.6	27.1	34.6	312.7		7.85	13.38	8.14	3.4	1.68		796	35501.6	3	No	0	83	49	96	No	0	3.9	No	0	312.7	1	AA	1
SMA3	MALE	2	36-48.9	4	19.1	38	4.3	1	10.9	1.34	20.7	81.5	32.1	39.4	236.2		8.6	23.67	6.67	2.74	13.98		97	7653.3	3	No	0	76	46	98	1 - 3 Days	1	19.1	No	0	236.2	1	AA	1
SMA4	MALE	2	25-35.9	3	5.2	38	4.63	1	12.8	1.99	25.9	64.5	23.3	36.2	124.9		8.93	11.33	3.98	1.99	5.2		1971	74438.1	2	No	0	87	53	100	No	0	5.2	No	0	124.9	2	AS	2
SMA5	FEMALE	1	13-24.9	2	5.1	37.1	4.8	1	17.6	2.64	15.6	77.7	18.1	27.1	30	17.2	7.8	25	13.4	1.7		9.9	170	14166.7	3	No	0	67	40	96	No	0	5.1	No	0	30	2	AA	1
SMA6	FEMALE	1	36-48.9	4	7.8	37.5	5.3	1	17.3	2.23	17.4	77.3	23.6	30.6	69	14.1	8.5	6.6	2.4	0.5		3.7	2109	46398	3	No	0	88	52	96	No	0	7.8	No	0	69	2	AA	1
SMA7	FEMALE	1	13-24.9	2	4.2	36.4	4.76	1	15.2	2.2	20.1	68.9	21.6	31.3	70.4		11.12	8.6	3.74	1.4	3.44		1570	45006.7	3	No	0	72	40	94	No	0	4.2	No	0	70.4	2	AA	1
SMA8	FEMALE	1	0-12.9	1	5.8	36.5	4.2	1	13.4	2.16	22.3	61.9	19.4	31.3	134	17.4	9.4	15.9	5.1	2.1		8.6	143.1	7584.3	3	No	0	50	35	96			5.8		0	134	2	AA	1
SMA9	MALE	2	25-35.9	3	4.4	38.1	5.2	1	16.1	2.56	17.6	62.7	20.2	32.1	68	17.4	9.3	18.1	2.8	0.3		15	3500	211167	1	Yes	1	94	56	92	No	0	4.4	No	0	68	2	AA	1
SMA10	MALE	2	0-12.9	1	5.4	39.6	4.41	1	15	2.23	20.4	67.4	19.8	29.4	60		9.85	12.98	6.81	1.68	4.45		328	14191.5	3	No	0	69	40	94	1 - 3 Days	1	5.4	No	0	60	2	AA	1
SMA11	FEMALE	1	13-24.9	2	6.2	37.9	4.6	1	14.8	2.13	17.7	69.7	21.9	31.4	20	16.9	11.1	21.4	10.5	0.7		10.2	12000	856000	1	Yes	1	68	42	80	1 - 3 Days	1	6.2	No	0	20	2	AA	1
SMA12	MALE	2	0-12.9	1	1.8	40	3	1	9.8	0.77	54.3	126.8	39	30.6	75.2		9.62	39.93	14.17	7.17	17.67		5500	732050	1	No	0	67	43	95	1 - 3 Days	1	1.8	No	0	75.2	2	AA	1
SMA13	FEMALE	1	36-48.9	4	6	36	5.29	1	15.1	1.85	18.7	81.6	28.6	35	188.9		9.04	14.79	3.81	0.62	10.31		1368	67442.4	2	No	0	95	51	98	No	0	6	No	0	188.9	1	AS	2
SMA14	MALE	2	13-24.9	2	3.7	37.6	5.14	1	13.6	2.05	20.6	66.4	25.1	37.8	140.5		9.91	8.99	5.13	1.87	1.97		75	2247.5	4	No	0	78	46	97	No	0	3.7	No	0	140.5	2	AA	1
SMA15	MALE	2	13-24.9	2	4.7	37.4	5.12	1	13.4	1.63	23.7	82.1	31.4	38	101.9		8.89	6.8	3.84	0.75	2.18		96	2176	4	No	0	89	48	99	1 - 3 Days	1	4.7	No	0	101.9	2	AA	1
SMA16	FEMALE	1	0-12.9	1	5.3	37.9	4.3	1	14.8	1.78	24.6	83	24.2	29.1	241	16.2	6.2	17.4	11.5	1.4		4.5	25	1450	4	No	0	70	49	98	No	0	5.3	No	0	241	1	AA	1
SMA17	FEMALE	1	0-12.9	1		37.7	3.19	1	10.3	1.04	27.3	99.2	30.7	31	131.9		10.58	19.77	11.71	2.55	5.38		2640	173976	1	No	0	60	38	90	No	0		No	0	131.9	2	AA	1
SMA18	MALE	2	36-48.9	4	5.7	37.8	5.2	1	14.4	2.17	21.1	66.3	24	36.1	175.4		8.47	17.68	7.71	1.54	8.25		67	3948.53	4	Yes	1	112	62	98	No	0	5.7	No	0	175.4	1	AA	1

## Sheet: Fig 1A
gene_name	log2FoldChange	padjusted
FAM83A	4.36853	1.67e-17
SLC6A19	4.07614	1.12e-15
FHDC1	2.35244	5.08e-14
CA2	2.05534	5.08e-14
TMCC2	2.66021	7.43e-14
ATP6V0CP4	2.72585	1.13e-12
SLC2A1	2.36326	1.95e-12
YPEL4	2.42232	5.26e-12
KCNH2	2.47778	7.73e-12
CITED2	1.28797	8.47e-12
DEPP1	1.99462	8.47e-12
ACP5	1.8142	1.07e-11
ARL4A	1.96328	1.19e-11
ANKRD9	1.84201	1.96e-11
CA1	2.84133	5.07e-11
NATD1	1.93369	5.07e-11
CREB3L1	3.73125	7e-11
NCEH1	1.16476	1.44e-10
TMEM233	4.26536	1.6e-10
AMFR	1.30041	1.84e-10
RHAG	2.11743	7.84e-10
GDF15	2.94658	9.3e-10
KIF26A	2.47179	1.41e-09
NOTCH3	1.9589	2.16e-09
TPM1	1.5334	2.38e-09
RETREG2	0.985867	2.86e-09
IBA57	1.72235	4e-09
ERFE	2.84677	4.36e-09
ARRDC2	0.998051	7.69e-09
ESRG	2.92565	9.75e-09
SEMA7A	1.19384	1.03e-08
HK1	1.43074	2.49e-08
LRRC8A	1.19454	2.51e-08
RHCE	2.10159	2.86e-08
DAP	1.09033	2.95e-08
MS4A3	1.64927	4.55e-08
TFR2	1.9541	5.49e-08
RCCD1	-1.42502	6.61e-08
CEACAM6	1.99562	7.99e-08
ATG14	1.26553	8.98e-08
PPME1	1.26398	9.11e-08
WIPI2	0.817216	9.23e-08
DYRK1B	1.01423	9.23e-08
PCYT1B	1.90894	1.03e-07
UBXN10	1.99836	1.19e-07
HMBS	1.93129	1.27e-07
TPGS2	1.41574	1.27e-07
STK11	1.21508	1.29e-07
PIGQ	1.2535	1.62e-07
DYRK3	1.93296	1.87e-07
MTCO1P40	4.80657	2.12e-07
MFHAS1	1.26549	2.2e-07
FRMPD3	1.51787	2.26e-07
DEFA4	2.20462	2.38e-07
UROD	1.21223	2.38e-07
CA3	2.22108	3.27e-07
MACO1	0.975689	3.34e-07
PI4K2A	0.947502	3.34e-07
RAB6B	1.51083	3.71e-07
ZNF777	1.13535	4.06e-07
CCDC69	0.640753	4.53e-07
ABHD4	0.81762	4.56e-07
KLF3	0.840038	4.93e-07
HES6	2.33153	4.99e-07
JUND	0.98113	5.05e-07
ELOVL6	1.2437	5.14e-07
ZNF580	0.882587	5.16e-07
LRRC2	2.14991	5.16e-07
TNXB	1.67017	5.25e-07
KLF1	2.16101	6.37e-07
MTDHP3	2.65423	6.66e-07
TERF2IP	1.17187	7.1e-07
NUDT4	1.21004	7.16e-07
A4GALT	2.40769	7.3e-07
RHD	1.59446	7.37e-07
UCP2	1.08111	7.51e-07
MAN2A2	0.933539	7.51e-07
SLC2A4	2.21022	7.75e-07
ALKBH5	0.723135	1e-06
SIRT3	0.801531	1.02e-06
LHPP	1.00533	1.04e-06
SERTAD2	0.687918	1.08e-06
GALNT10	0.77758	1.1e-06
CASTOR2	1.36086	1.51e-06
ACSM3	1.13061	1.67e-06
MPO	1.7692	1.69e-06
GCLC	1.27627	1.8e-06
FOXJ2	0.719855	2.28e-06
IRF2BP2	0.732457	2.28e-06
SLC7A5	1.44436	2.28e-06
ATG4D	0.897894	2.28e-06
FTH1P7	0.980958	2.68e-06
SLC16A1	0.967886	2.76e-06
SIAH2	1.355	2.79e-06
FANK1	2.10922	2.84e-06
PSME4	1.07688	2.96e-06
KIAA1191	0.593782	3.02e-06
MGAT3	1.23592	3.15e-06
ATF5	1.41505	3.39e-06
RGS16	1.69699	3.39e-06
TRIB3	2.08191	3.39e-06
SLC1A5	1.44123	3.39e-06
B4GALT3	1.05093	3.39e-06
ULK1	0.833009	3.8e-06
ATG9A	0.897698	3.8e-06
GABARAPL2	1.12466	3.96e-06
SPTA1	1.58606	4.57e-06
AC109454.1	2.67652	5.04e-06
TPRG1L	0.713919	5.08e-06
CNPPD1	1.18463	5.69e-06
ERMAP	1.30288	5.83e-06
FAM53B	0.839654	5.96e-06
CLIC2	1.49737	6.05e-06
FAM20B	0.834117	6.05e-06
GID8	0.687405	6.29e-06
SLC6A9	1.71206	6.34e-06
ZNF768	0.881671	6.34e-06
PA2G4	1.08261	6.43e-06
CYBRD1	1.16106	6.64e-06
HEXIM1	0.650798	7.23e-06
PNP	1.23867	7.34e-06
FAM83A-AS1	2.98524	7.57e-06
MITD1	-0.677929	7.63e-06
ATG13	0.581727	9.17e-06
RFNG	0.986849	9.17e-06
KCTD20	0.587274	9.79e-06
CCDC194	-2.27079	1.04e-05
SIK3	0.671594	1.07e-05
CDR2	1.08464	1.09e-05
UBAC1	0.884314	1.21e-05
ACHE	1.86277	1.28e-05
LARP1	0.749409	1.36e-05
PPOX	1.1491	1.43e-05
ITGA9	1.13918	1.49e-05
CD80	1.08116	1.49e-05
BACE2	1.15348	1.51e-05
OTUD7B	0.857631	1.54e-05
HDAC5	0.647509	1.66e-05
DCAF11	0.778631	1.67e-05
ZFYVE1	0.649523	1.74e-05
MLXIP	0.801189	1.79e-05
PLBD2	0.870858	1.79e-05
DHX40	0.788873	1.79e-05
SRGAP2	0.744066	1.81e-05
ARHGEF37	1.68908	1.89e-05
ZNF346	0.90003	1.89e-05
CHPT1	1.23903	1.89e-05
GABARAPL1	0.773072	1.9e-05
KANK2	1.57782	1.95e-05
TEX2	0.641711	2.13e-05
ATP6V1D	0.779494	2.13e-05
PABPC1	0.724566	2.17e-05
RETREG3	0.495012	2.19e-05
IGF2	2.51933	2.43e-05
FAH	1.03632	2.48e-05
TGFB1I1	1.28574	2.5e-05
AC243829.5	4.59115	2.53e-05
WDR26	0.884932	2.53e-05
ART4	1.69433	2.53e-05
AP000944.1	1.4319	2.58e-05
TRBV20OR9-2	2.56723	2.88e-05
UBE2M	0.633214	2.88e-05
ARL6IP1	0.770224	2.88e-05
PER1	1.02716	3.07e-05
PCK2	0.897649	3.29e-05
ZFAND5	0.674089	3.44e-05
NCOA4	1.29362	3.46e-05
TAL1	1.2028	3.54e-05
AMBRA1	0.642632	3.74e-05
HPS1	1.1587	3.81e-05
PPP1R9B	0.805675	3.97e-05
FZR1	0.784228	3.97e-05
DSTYK	0.522733	4.45e-05
AL135960.1	1.85816	4.46e-05
NTAN1	0.910025	4.68e-05
CISD2	1.26029	4.86e-05
PIP5K1B	0.954562	5.03e-05
UBALD1	1.14771	5.23e-05
AHSP	1.82633	5.3e-05
LINC01232	-0.838506	5.38e-05
FAM3A	0.644083	5.41e-05
PRTN3	2.08778	5.63e-05
RNF187	1.01064	6.14e-05
EPN1	0.606613	6.65e-05
RNASE3	1.41095	6.81e-05
CPOX	0.848635	6.86e-05
GBP1	-1.24463	6.86e-05
TGM2	1.23939	6.86e-05
C11orf95	0.710538	7.18e-05
ARHGAP35	0.664769	7.18e-05
BBC3	0.86035	7.28e-05
WDR48	0.528261	7.31e-05
TCF3	0.767028	7.53e-05
DNMBP	0.673347	7.76e-05
PRDX2	1.40238	7.8e-05
PKLR	2.39145	7.93e-05
ITGAD	1.64159	8.07e-05
CLN8	0.634789	8.35e-05
ACSL6	1.16347	8.63e-05
STX18	0.700737	8.77e-05
TMEM272	-1.02509	8.95e-05
WDR81	0.776987	9.45e-05
TEX9	-1.67719	9.45e-05
SLC50A1	0.616026	0.000102385
ADAMTS2	2.05481	0.000106177
REXO2	1.09417	0.000108379
TBCEL	1.07928	0.000114498
UBE2H	0.913689	0.000115476
APOC1	2.6652	0.000117475
STMP1	1.07874	0.000117649
CHP1	0.607585	0.00011984
AC104561.2	1.93458	0.00012038
CD274	-1.38088	0.000120568
NEDD4L	1.0651	0.000120921
GBP5	-1.27795	0.000121458
GAPVD1	0.549822	0.000128711
APOL2	-0.859328	0.000130828
ZBTB7A	0.640398	0.000132097
RNF26	0.73465	0.000132097
SLC18B1	0.964853	0.000132097
PNPLA2	1.07592	0.000132097
KPNA6	0.56276	0.000133325
LARGE1	1.02721	0.000133325
NRARP	1.44871	0.000136802
ELANE	1.68302	0.000136802
XK	1.36956	0.000136802
NARF	0.701327	0.000149066
AC239798.2	-1.27915	0.000149066
CLPS	4.0923	0.000154834
SLC29A1	0.739125	0.000154912
PLIN2	0.816317	0.000157057
BSDC1	0.556807	0.000162739
PRKCE	0.596359	0.000164556
FTH1P8	0.962687	0.000164556
KLHDC3	0.563942	0.000164556
AC010615.2	1.41677	0.000173256
OAZ2	0.695532	0.000189746
ZNF653	0.915258	0.000191288
IGHD	1.07053	0.000196808
PDE2A	1.04254	0.000196857
PSKH1	0.603719	0.000196857
FTH1P20	0.87731	0.00019848
IDO1	-2.21563	0.000198596
AKT2	0.588797	0.000200683
KANSL3	0.526634	0.000202412
FBXO30	0.566768	0.000202475
ZHX2	0.517441	0.000203206
ATN1	0.843507	0.000204865
AP2B1	0.682367	0.000204865
DCAF8	0.550137	0.000204865
TM7SF2	0.940299	0.000207859
ADAT1	0.510773	0.000209149
C9orf153	1.47813	0.000209149
ELF3	1.63918	0.00020972
CEACAM8	1.49992	0.000210143
PXDNL	1.79358	0.000210143
LPIN2	0.701706	0.000210792
AGBL5	0.605285	0.000210792
ISCU	0.730492	0.000210792
TRERF1	0.662786	0.000210792
MOSPD1	1.17983	0.000211358
KEL	1.54481	0.000215205
ZNF628	0.799931	0.000226418
ANXA7	0.610852	0.000228113
FCGR1CP	-1.20199	0.000230276
RAP2A	0.624731	0.000247523
ZNF592	0.530924	0.000250115
BCL7A	0.838787	0.000250115
MECP2	0.463582	0.000250115
SDE2	0.689638	0.000250115
IP6K1	0.539963	0.00025042
RMND5A	0.716516	0.000250685
C6orf106	0.536564	0.000250685
ZFPM1	0.770131	0.000252275
FUCA1	0.827206	0.000264544
CTDNEP1	0.523319	0.000266273
KPNA1	0.512397	0.000268394
KDM3A	0.494454	0.000272105
AP003498.2	2.1055	0.00027279
REEP4	0.608524	0.000272801
ALAD	0.75697	0.000272801
UROS	0.684922	0.000273592
VTI1B	0.719172	0.00027759
DPCD	1.20509	0.000277618
CSDE1	0.591344	0.000278648
SIGLEC6	1.11217	0.000278655
GBP3	-0.990689	0.000281207
AL157871.3	-1.18131	0.000281207
AL157871.2	-1.25906	0.000282474
TAB3	0.623702	0.000282474
XPO7	0.930518	0.000294059
AUH	0.684238	0.000298074
PLTP	1.23914	0.000302449
CARD16	-0.885728	0.000314565
SNX8	0.765669	0.000318564
GDPD5	0.977256	0.000318564
AZU1	1.67669	0.000318564
RNF14	0.958343	0.000322631
TMEM245	0.697018	0.000323952
SLC43A1	0.976067	0.000326386
OSBP2	1.52088	0.000327619
BPGM	1.56007	0.000327619
CLPX	0.53058	0.000327619
HMGA1	0.723294	0.000328307
TSPO2	1.65743	0.000328307
WFDC1	2.09924	0.000334565
AC103876.1	1.41628	0.000352851
KHNYN	0.51755	0.000364556
MAF1	0.829423	0.000373397
PRDM16	1.72544	0.000388002
TSC22D3	0.658004	0.000388406
HIST3H2A	1.0397	0.000388406
RAP1GAP	1.99997	0.000400861
SMAD3	0.545012	0.000407792
JUP	1.03271	0.000407996
CCNI	0.62013	0.00040816
GID4	0.803677	0.000427331
ZBTB4	0.667233	0.000435348
DCP1B	0.663391	0.000442583
P2RY14	-1.44108	0.000442583
MAOA	1.66492	0.000442583
IL1B	-1.17515	0.000445387
CASP1	-0.718292	0.000447834
TRDV1	1.29443	0.000450656
ENKUR	-1.24425	0.000452355
PDSS1	-0.712791	0.000452355
GDE1	0.662376	0.000457924
WDTC1	0.714628	0.000466467
LMOD1	-3.25319	0.000468621
CREG1	0.963738	0.000485756
LINC00957	0.724463	0.000489587
PI4KB	0.531284	0.000515097
AC104389.6	1.78777	0.000523121
MEPCE	0.550058	0.000524535
AC021713.1	2.52844	0.000526647
MFN2	0.594738	0.000532143
RREB1	0.546961	0.00054044
DAAM2	1.72913	0.000550516
GNAS	0.613309	0.00055074
PBX1	1.15118	0.000551381
FTH1P2	0.967813	0.00055752
ASAP3	1.15358	0.000560597
GFOD1	0.687217	0.000560597
CLCN3	0.651809	0.000571733
FOXO3	0.921696	0.000571733
SLC25A42	0.660945	0.000571733
RNF5	0.649409	0.000571733
ALDOC	0.832269	0.000571733
TMBIM1	0.536988	0.000572599
SLC44A2	0.504893	0.000583913
HIST1H1C	0.709598	0.000589405
SLC48A1	0.964314	0.000590574
ADD2	0.763069	0.00059068
CIZ1	0.683441	0.000600419
MOK	1.07187	0.000602075
ERF	0.638256	0.000615578
RPL3L	-1.91887	0.000615578
TSPAN17	0.600103	0.000621391
BATF2	-1.34596	0.000625131
AC244453.2	-1.08792	0.000627077
SNX29	0.626701	0.000651331
RIPOR1	0.61269	0.000652658
IKZF3	0.749074	0.000656231
CDC42P6	1.543	0.000669299
EIF2AK1	0.946028	0.000671665
KRT5	-1.94591	0.000683201
OXSR1	0.44739	0.000693653
KIAA0930	0.572741	0.000700637
AMPD2	0.651914	0.000708053
SHISA7	1.52952	0.000713868
CDIPT	0.694919	0.000717021
ENDOD1	0.729976	0.000724757
AEBP1	0.902181	0.000729413
MFSD2B	1.20704	0.000730667
GRB10	0.933457	0.000746728
AC243772.2	-1.14105	0.000750825
PWWP2B	0.676607	0.000750825
POP7	0.685679	0.000750825
TNK2	0.570641	0.00076615
ARAF	0.500568	0.000773451
RF00019	-3.6016	0.000775997
MICAL3	0.760569	0.000775997
SYNPO	1.06113	0.000806378
FBXO42	0.386241	0.000806378
MYRF	0.863288	0.000814338
PEX5	0.544853	0.000814338
HUWE1	0.541617	0.000818696
AC006160.1	-1.21084	0.000827626
SETD1A	0.70853	0.000832159
YIPF3	0.569065	0.000851842
PKIG	0.677615	0.000853826
CXXC5	0.634323	0.000856545
PGF	1.65389	0.000875682
CTSG	1.63202	0.000877524
LIPM	-1.29898	0.000877524
ZFAND3	0.462964	0.000883149
CMKLR1	1.05911	0.000886128
NBPF2P	1.34554	0.000887939
NAV1	0.955811	0.000910161
SPACA9	0.753237	0.000940771
HBBP1	2.48407	0.000940771
CGAS	-0.794228	0.000947914
HBM	1.37546	0.000964274
AP000640.2	-1.64503	0.000974604
RN7SKP197	3.00525	0.000974604
F2R	0.720517	0.00098415
RAPGEF1	0.54658	0.00103452
RPL29P11	1.73792	0.00103535
PCSK1N	1.61015	0.00105225
NPLOC4	0.484317	0.00105225
BRPF3	0.571723	0.00106591
CCDC157	1.12165	0.00107498
TUBB4B	0.575006	0.00108037
PGBD4P1	1.77677	0.00108037
VCAM1	1.50744	0.00108616
ASB13	0.767163	0.00108755
MLKL	-0.807135	0.00108907
TRIM8	0.572091	0.00111553
AC007556.1	-1.2287	0.00114572
WEE1	0.680569	0.00114594
AMMECR1L	0.481115	0.00114642
YY1	0.450297	0.00116566
YIPF2	0.705774	0.0011742
MTSS1	0.695403	0.00119506
HNRNPUL1	0.465976	0.00119868
MRPL37	0.546451	0.00122765
MTURN	0.747924	0.00122765
IFNLR1	0.766459	0.00122765
B3GNT7	0.763478	0.00122765
HSP90AA1	-1.1836	0.00122936
DAB2IP	1.2282	0.00123065
RNA5-8SN2	2.82221	0.00124301
STRN4	0.566661	0.00127337
C20orf27	0.669053	0.00129925
PKD1L3	1.19948	0.00132905
AK7	1.32776	0.00134317
FAM234A	0.623039	0.0013529
FAS	-0.796522	0.00138351
ALDH5A1	1.00235	0.00140083
DBN1	0.74794	0.00141055
ABHD14B	0.588712	0.00141055
FAM69B	0.925623	0.00141055
PRRT3	0.788514	0.0014168
UBE2E3	0.545253	0.0014168
MXD4	0.696702	0.0014228
BRD3	0.532925	0.00142726
RIOK3	1.09677	0.00142942
EPOR	0.905542	0.00144319
VWF	1.13549	0.00145359
C21orf58	0.772361	0.00145359
SLC25A45	0.587806	0.00145359
FUZ	0.611169	0.00145677
PSMD2	0.452027	0.00145749
HCAR3	-1.25962	0.00145795
FAM83F	1.47902	0.00146516
TIFA	-0.986272	0.00146516
PCIF1	0.46403	0.0014922
PINK1	0.962901	0.00149328
NSD2	0.570802	0.00149951
CAMSAP1	0.47548	0.00154391
CARNS1	0.913647	0.00156198
MAP1LC3B	0.575539	0.00156198
ARHGAP23	0.996388	0.00157857
DCAF5	0.411906	0.00159187
BCL2L11	0.486702	0.00159915
SLC10A3	0.600722	0.00162142
PQLC1	0.58573	0.0016447
ZNF395	0.68759	0.00165505
ENTPD5	0.747865	0.00167955
SETP11	-1.39761	0.0016813
GAL	2.51958	0.0016844
TUFT1	0.985221	0.00172466
MTHFD1	0.658802	0.00175018
WNK1	0.93488	0.00175983
SIK2	0.505217	0.00177171
HECTD4	0.752217	0.00179049
PDCD1	0.951705	0.001797
TBC1D25	0.570864	0.00181674
POLR1D	0.800918	0.0018415
E2F1	0.853041	0.00186958
MIR3945HG	-1.48507	0.00187603
BSG	1.08803	0.00187725
TMEM115	0.547165	0.00187877
TAX1BP1	0.553491	0.00187877
BCL9L	0.8265	0.0019279
SKI	0.697614	0.00194794
TGIF1	0.516073	0.00198254
H2AFJ	0.750407	0.00198563
BCAM	1.7801	0.00198563
PARVB	0.783708	0.00200356
SIPA1L3	0.711724	0.00203145
SYT11	0.599556	0.00203184
SLC7A1	0.769252	0.00206975
PFKM	0.532481	0.00206975
IFIT1B	1.45294	0.002099
BCAS3	0.459464	0.002099
MIR210HG	1.63447	0.00211234
PLXNB3	1.17768	0.00212283
AP2M1	0.645766	0.0021301
DNASE2	0.570572	0.0021301
NEIL3	-0.95155	0.0021481
TMEM183A	0.477053	0.00215477
OTUD5	0.479346	0.00215477
AGO1	0.443083	0.00216343
EMID1	1.5445	0.00219272
WASF2	0.655162	0.00219299
ME1	1.09838	0.00223188
GATAD2B	0.43755	0.00223188
CTNNAL1	1.08858	0.00223188
H1F0	1.1042	0.00223584
ASNA1	0.607706	0.00223584
APOL6	-0.715158	0.00223584
CAPRIN2	0.910107	0.00223584
HCAR2	-1.29688	0.00226796
AC008040.1	1.04007	0.00227687
EIF2AK4	0.443825	0.00227687
TGFA	-1.0378	0.00228965
ARL4D	1.07577	0.00228965
VPS51	0.622438	0.00228965
RUNDC3A-AS1	1.56079	0.00228965
GHITM	0.55246	0.00229905
ZNF609	0.514276	0.00229958
NCOR2	0.762775	0.0023568
SOX4	0.717333	0.00236669
AC243967.2	1.49797	0.00236669
LDLRAD4	0.50699	0.00236669
MARF1	0.576478	0.0024134
HBD	1.57109	0.0024134
ARG2	1.75003	0.00243297
AC073172.1	1.66736	0.00244878
RHOT1P3	-1.28534	0.00244878
KCNJ2-AS1	-0.997116	0.00245199
BAG6	0.717083	0.00245199
PGPEP1	0.591665	0.00245199
ADD1	0.457303	0.00246072
2023-03-02	0.681742	0.00246417
DNAJC4	0.577265	0.00247267
ITPKB	0.525838	0.00247895
C1QC	1.52024	0.00247895
SH3GLB2	0.71994	0.00248311
GFOD2	0.620289	0.00248311
MIR3687-2	2.26534	0.00249658
PLCL2	0.59787	0.00250545
AC009127.2	2.32009	0.00250545
TGFBRAP1	0.490321	0.00261147
INF2	0.588263	0.00261685
AL162377.3	-1.79515	0.00262584
AKT1S1	0.629007	0.00262584
FAM210B	1.24099	0.00264185
LYL1	0.904359	0.00264185
ABL1	0.68149	0.00264185
TRIO	0.529179	0.00269479
UBAP1	0.657764	0.00273353
YPEL2	0.442627	0.00273353
BST2	-0.927573	0.00276028
AHDC1	0.823717	0.00278814
FCGR1A	-1.04126	0.00280392
MYO1C	0.658718	0.00282707
CREBL2	0.485717	0.00282707
RFESD	0.962121	0.00284899
TOX2	0.745156	0.00284899
SPINK4	1.83658	0.00285746
GBP1P1	-1.63276	0.00287296
ADNP2	0.461226	0.00288213
HGSNAT	0.488128	0.00288264
LHX2	-2.62379	0.00288264
AC007686.1	2.56935	0.00288264
FTLP12	2.46017	0.00296154
TRAK1	0.512595	0.00296895
FCGR1B	-0.950818	0.00300905
CA3-AS1	1.27419	0.00301417
BORCS6	0.509792	0.00301573
TCP11L2	0.754211	0.00301573
CABIN1	0.492813	0.00304429
RNPEPL1	0.504409	0.00304429
CPTP	0.545254	0.00306883
TOX	0.584334	0.00310057
MAFK	0.591133	0.0031008
LINC01932	-2.5144	0.00310205
TBC1D22A	0.4101	0.00311487
HSPA1A	-1.58116	0.00313125
ZNF267	-0.621802	0.00315451
SRP54-AS1	-0.679021	0.00315901
RBM38	0.999902	0.0031718
INHBA	1.19635	0.00318859
SMARCC2	0.436408	0.00320102
Z84484.1	-1.75274	0.00321572
BMF	0.665421	0.00327806
RAB24	-0.785062	0.00336407
PSTPIP2	-0.907267	0.00336407
HADHA	0.441857	0.00336838
CASP4	-0.66079	0.00340347
WDR11-AS1	-1.02427	0.00341554
SLC4A1	1.3178	0.00342035
PCDHGC3	1.16562	0.00343736
OR52B3P	-1.48229	0.0034632
AP002387.1	0.96458	0.00347247
MPZL2	-0.943548	0.00348622
AC112721.1	1.49106	0.00348623
OAT	0.623518	0.00348623
SV2A	0.994453	0.00354836
GPX4	0.654904	0.00358099
DAPK1	0.602256	0.00365565
INPP5K	0.683432	0.00367668
NR1H3	0.722434	0.00368155
PAX5	0.902949	0.00368155
ZFP36L2	0.544276	0.00368189
ASXL1	0.495183	0.00369205
DCLRE1B	0.507524	0.00369205
WDR45	0.79104	0.00369205
PECAM1	0.638076	0.00370775
SLC7A8	0.96425	0.00373335
ARIH2	0.371552	0.00377203
RCC1L	0.497293	0.00377914
CEP135	-0.460395	0.00381131
PTGES3P1	-0.76375	0.0038454
ATP2A3	0.617802	0.00393036
SEC62	0.663368	0.00396182
XPR1	0.450042	0.00401979
ACOD1	-1.67927	0.00402118
ABHD6	0.515688	0.00402759
TTL	0.438676	0.00402759
MAP2K2	0.473689	0.00409493
EPHX1	0.590619	0.00413509
TRIM52-AS1	0.713721	0.00413914
CFAP97D1	-1.7856	0.00413914
ZRANB1	0.628248	0.00413914
PLPP3	0.77995	0.00420295
ATP5F1AP3	1.89254	0.00420295
C6orf62	0.394774	0.00421558
TSC1	0.408573	0.00426846
KIAA1522	0.90658	0.00426846
AL390961.3	-1.02399	0.00427852
ZBTB16	0.874571	0.00430245
NCOA6	0.407894	0.00430245
CCNG1	0.4994	0.00430248
RRAGA	0.43006	0.00430248
FBLN2	0.828538	0.00432198
SUMO3	0.495924	0.00433838
IL10RA	0.418453	0.00435756
AC068722.2	-1.5889	0.00437334
CBFA2T2	0.429623	0.00437794
HPSE	0.680284	0.00438461
PXT1	-1.40804	0.00438461
AL358473.2	-2.7236	0.00439475
NECAB3	0.614047	0.00443419
DNAJB11	-0.512199	0.00443419
C1orf116	1.14484	0.00443419
MIR6081	2.00381	0.00457213
FAM189B	0.634725	0.00457213
PROSER3	0.559587	0.00459664
EPCAM	-1.41463	0.00460231
TRAK2	0.904142	0.00463356
CEP57L1	-0.804224	0.00471095
CMAS	0.658442	0.00480076
GPATCH8	0.406395	0.00480359
GBP2	-0.601489	0.0048039
TTC7A	0.508033	0.0048859
ATP5F1B	0.502711	0.00489084
SERPINA2	2.35967	0.00489756
MARK4	0.489885	0.00495444
SMTN	0.854065	0.00499317
ZNF598	0.581136	0.00499352
CNNM3	0.498388	0.00499352
RAPGEF2	0.45042	0.00506554
CSF1R	0.889853	0.00506801
SRSF8	0.521186	0.00509066
GARS	0.548783	0.00509449
RHOBTB2	0.579123	0.00513793
FOXN3	0.486556	0.00513793
USP7	0.394503	0.00513793
PRR12	0.715624	0.00514215
RNF10	0.884398	0.00516204
SOX5	1.01835	0.00517436
MTHFR	0.477325	0.00518846
VAT1L	1.7601	0.00519924
BAP1	0.431233	0.00522478
POLB	-0.641016	0.00523831
AL591468.1	-1.72063	0.00524852
HEPACAM2	1.27886	0.00531581
RANBP17	-0.99273	0.00531581
MAZ	0.669461	0.00535024
FIS1	0.793303	0.00536479
AMPD3	0.553116	0.00536479
AC009119.1	-1.19817	0.00536479
ABCC13	1.28053	0.00536479
CALCOCO1	0.417127	0.0054036
BABAM1	0.658437	0.00544894
SEC14L5	1.12642	0.00545319
CXCL9	-1.79429	0.00547971
RTL6	0.644202	0.00547971
ZNF200	-0.589607	0.0055119
KCNAB2	0.589303	0.00551284
COL6A2	0.92748	0.00554853
DDHD2	0.582841	0.00555715
GPR65	-0.486128	0.00562697
TMEM250	0.517927	0.00566886
ZKSCAN8	0.543692	0.00567588
SIDT2	0.696823	0.0057075
ATXN7L1	0.397932	0.00572328
FAM117A	0.85972	0.00580503
PNN	-0.388971	0.00581856
HECTD3	0.492529	0.00586711
C1QB	1.32739	0.00592796
AP1B1	0.508055	0.00593211
NAGLU	0.606728	0.00596095
ARHGEF12	0.8685	0.00598864
UQCR11	0.466091	0.00598864
VMO1	1.60162	0.0060026
GSPT1	0.925302	0.00602672
NOMO2	0.439716	0.00612813
LINC00877	-0.761653	0.00615144
CD99	0.529689	0.00615144
CD99L2	0.446443	0.00633224
CAPNS1	0.483253	0.00633954
TMEM11	0.411807	0.00633954
PTMS	0.768313	0.00635192
ZNF746	0.450079	0.0063524
CREB3L3	1.37217	0.0063524
EBF1	0.712947	0.0063674
FAM43A	0.634203	0.0063674
PROS1	0.893967	0.00636875
PNPLA7	0.728644	0.0063793
PLEKHM3	0.437462	0.00644175
NRIP3	0.915792	0.00648826
NFIC	0.541897	0.00659123
C15orf54	-1.40407	0.00660914
DUSP16	0.623998	0.00661111
CCNDBP1	0.710045	0.00661111
KDM5B	0.354509	0.00664559
KIZ	0.705313	0.00680916
LINC00656	1.37689	0.00685256
SORD	0.57633	0.00685256
CLEC6A	-1.31497	0.00685256
CHORDC1	-0.827211	0.00685256
AC067945.1	-0.872367	0.00688779
HIGD1A	0.541239	0.00693683
CALHM1	1.03978	0.00693683
ZMYM3	0.597689	0.00693683
FAM214B	0.649197	0.0069696
AC245128.1	3.45521	0.00698726
ORAI2	0.583469	0.00704321
CELSR2	0.743422	0.00709739
AC073529.1	-1.03961	0.00709739
ADAMTS3	1.14883	0.00709739
ECSIT	0.669983	0.00709739
FOXP4	0.715665	0.00709774
CCDC9B	0.700318	0.00709774
PTTG1	0.71556	0.00713598
AC026333.3	-1.24064	0.00714471
AL356417.3	-1.15246	0.00723454
ISCA1	0.729788	0.00726256
ERAL1	0.489163	0.00730875
ABHD3	-0.579554	0.00732231
FBXO9	0.670819	0.00738296
IGF2BP2	1.04203	0.00739498
TESK1	0.558368	0.00739498
C1orf61	-0.993595	0.00743178
TAGAP	-0.567819	0.00743178
DDB1	0.564675	0.00744592
SLC2A4RG	0.594982	0.00744592
PCCB	0.454342	0.00747555
MKNK2	0.445284	0.00756406
SNX22	0.636407	0.00758464
SPIRE1	0.796488	0.00758464
HECTD1	0.404185	0.00763044
KDM2B	0.52349	0.00763044
DAPP1	-0.57403	0.00772523
SUMF2	0.466752	0.00773044
TOB2	0.511715	0.00773044
ZMIZ1	0.559846	0.00776991
IDO2	-1.8688	0.00780816
PCBP3	0.816917	0.0078161
DCTN4	0.426399	0.00785817
POM121	0.500985	0.00785817
PCOLCE2	1.60697	0.00800097
CTSF	0.805394	0.00800097
AGAP3	0.697846	0.00800097
MADD	0.45641	0.00801942
BCL2L13	0.513144	0.00805155
EIF3J	0.567471	0.00805155
TFF3	-1.94036	0.00805155
MED25	0.713356	0.00809583
CCS	0.801792	0.00810325
QRICH1	0.391843	0.00810325
MGLL	0.751887	0.0081507
YEATS2	0.369023	0.0081507
SLFN14	1.00595	0.00815127
MVB12B	0.585013	0.00815127
CPT1A	0.479816	0.00815127
NFE2L2	-0.432107	0.00822642
SND1	0.437746	0.00824453
CNN3	0.811967	0.00824453
GATAD2A	0.410994	0.00824453
SETD1B	0.573688	0.00824453
COL6A3	0.949206	0.00824453
AC018644.1	-0.834346	0.00824453
VAT1	0.48081	0.00825136
ATP1B1	0.918928	0.00826205
FNDC10	0.676337	0.00827093
C1QA	1.33592	0.00829384
RMC1	0.520067	0.00831871
ABCD1	0.51774	0.00832199
PRDM1	-0.557712	0.00832199
AC124947.2	2.04594	0.00848923
CDKN1B	0.346101	0.00849323
CCNY	0.456749	0.00854404
PIH1D1	0.517185	0.00854404
AC106774.3	-2.22139	0.00854534
AC098613.1	0.780588	0.00854534
EFCAB2	-0.902262	0.00856757
MICALL2	1.11956	0.00856757
JADE2	0.527148	0.00865487
NCKIPSD	0.615896	0.00865487
ADARB1	0.533156	0.00865496
CLDN5	0.979162	0.00871165
C17orf99	1.33902	0.00882036
C5orf56	-0.506553	0.00882812
AC040162.1	-0.557231	0.00882812
PRDM2	0.350042	0.00886792
DDIT4	0.737946	0.00887095
ANKRD22	-1.13592	0.00888248
PRRG4	-0.818726	0.00888879
PTPRF	1.15176	0.00888879
CRYL1	0.619638	0.00888879
SOGA1	0.775684	0.00888879
CARHSP1	0.551926	0.00888879
AC007262.2	-1.11876	0.00891121
CUL4A	0.449326	0.00894358
CAMK1D	0.556508	0.00898824
CD46P1	-1.03763	0.0090824
CCDC106	0.690865	0.00918721
EEF2	0.535799	0.00918721
TPRN	0.611401	0.00921182
GPNMB	1.24887	0.00921182
HOXB2	0.779476	0.00921182
CRKL	0.376589	0.00921182
CDKN2C	0.581859	0.00929884
ORC1	0.787214	0.00940156
EPB42	1.27705	0.00959437
RUNDC3A	1.25112	0.00963757
TRAFD1	-0.653607	0.00964423
APOBEC3C	0.522993	0.00964423
GPRIN1	0.822374	0.00965896
SDK2	0.753972	0.00967637
TAP1	-0.692314	0.00968309
DUSP15	1.5461	0.00968309
CEACAM1	-1.28241	0.00968309
CFAP161	1.05494	0.00968309
MXI1	0.975416	0.00968693
EIF5	0.431357	0.00968693
TEX14	-1.30272	0.00980948
CUEDC1	0.685096	0.00980948
TCN2	0.804113	0.00999543
SH3TC1	0.584641	0.00999543
NFATC3	0.449569	0.00999543
LINC00963	0.592781	0.00999543
RNF217	0.58991	0.00999543
TSTA3	1.03726	0.00999543
PLEK	-0.620717	0.0100286
ANKRD27	0.351729	0.0100778
RNF152	1.34735	0.0101166
EIF2D	0.434496	0.0101275
DHX32	0.557057	0.0101275
TSPAN4	0.690837	0.0101275
RPL22P4	1.49129	0.0101275
PTPRH	1.10518	0.0101275
LRRC47	0.445723	0.0102082
ZBED4	0.4692	0.0102218
OR7E100P	-0.940484	0.0102893
DHRS12	-0.744069	0.0102898
RAP2B	0.421214	0.0103084
DTX1	0.751472	0.0103612
IRF2BP1	0.517551	0.0103691
SORBS3	0.587178	0.010385
TSPAN3	0.578961	0.0103936
P2RX1	0.64409	0.0103936
TAF6	0.520305	0.0103936
ZBTB22	0.430253	0.0105011
CLIP2	0.600776	0.0105042
ZBED5-AS1	0.478132	0.0105042
AC073172.2	1.65827	0.0105042
PLEKHG2	0.545503	0.0105042
SLC35E3	0.507261	0.0105347
AC114744.1	-0.924671	0.0105573
RF00017	-2.43263	0.0105613
CNR2	0.630956	0.0105613
BBS12	0.60026	0.0106064
AL772337.4	1.7827	0.0108139
SORBS1	0.731047	0.010857
PLEKHM2	0.436171	0.0109491
FAM78A	0.482402	0.0110139
SNHG10	0.572046	0.0110366
HSP90AA2P	-1.15229	0.011061
ZNF362	0.469539	0.01115
IGKV2D-30	-1.09939	0.01115
MT-CO1	0.482191	0.0111981
UBR4	0.371892	0.0112123
TREML3P	0.842203	0.0112804
ELMSAN1	0.46867	0.0113427
SLPI	1.09723	0.011352
RHOB	0.58044	0.011352
ZNF853	0.850646	0.0114508
LRFN3	0.674562	0.0115526
MMP24OS	0.530098	0.0115973
RTN4R	0.802876	0.0117029
UBE4B	0.32133	0.0117029
RTP5	0.964621	0.0118431
PIP5K1C	0.556524	0.0118711
SELENON	0.533613	0.0118832
AFF3	0.647861	0.0118932
KLF3-AS1	0.595409	0.0119005
TTYH3	0.698849	0.0119331
GRAMD1B	-0.888805	0.0119586
LAG3	1.0282	0.0120109
BTF3	0.62453	0.0120109
UHRF1BP1	0.458544	0.0120109
EP400	0.469799	0.0120109
MN1	1.1092	0.0120109
WWC3	0.434515	0.0120437
SDC3	1.19213	0.0121506
KAT6B	0.490614	0.0122464
IRF1	-0.632624	0.0123619
THRA	0.534898	0.0124368
C16orf86	0.578939	0.0124368
PHETA1	0.611966	0.0125159
FP671120.1	-3.38636	0.0125367
TFRC	0.752918	0.0125804
PRAG1	0.637317	0.0126782
POM121C	0.49312	0.0126782
GRASP	0.743802	0.0126782
GPR55	0.79958	0.0127004
CENPBD1P1	0.435705	0.0127312
RUNX3	0.570859	0.0127312
AL021707.3	-1.28469	0.0127569
AL354977.2	-1.12851	0.0127569
MAP2K7	0.520675	0.0128156
SHISA8	1.3268	0.0128156
ZNF358	0.779446	0.0129409
SHISA4	-1.62949	0.0129666
TIGD5	0.580561	0.0130503
ROPN1L	-0.819906	0.0130704
TBC1D17	0.551737	0.0131255
ST7	0.51432	0.0131255
AC087672.2	-1.39551	0.0131497
FBXO34	0.417919	0.0131517
CDC42EP4	0.600512	0.0131991
ZFAND2B	0.413316	0.0132804
FEM1B	0.390835	0.013329
E2F2	0.723832	0.0133377
THAP11	0.458475	0.0134117
RAD23A	0.861125	0.0134727
RIPK2	-0.55769	0.0135151
NPIPB2	0.805252	0.0135151
POLDIP2	0.381427	0.0135614
SH3GL1	0.437831	0.0135937
DESI1	0.386198	0.0135937
PHF13	0.501867	0.0136982
FNBP1	0.381696	0.0137532
HDGF	0.613828	0.0138266
AC244035.1	2.32156	0.0139466
MPIG6B	0.947274	0.0139572
AL157893.1	1.09627	0.0139572
ZNF213	0.470963	0.0139572
CTCF	0.326857	0.0139619
HLX	-1.01206	0.0139619
CYB5R3	0.517043	0.0139619
TIMM23	0.47892	0.0139619
HLA-DOA	0.63646	0.0139739
ATG2B	0.451077	0.0139923
GNL1	0.457502	0.0139923
RPRD2	0.37391	0.0139923
B4GALT1	0.381126	0.0140754
CHST7	0.697257	0.0141694
TMEM9B	0.405656	0.0142373
HGD	-0.946728	0.0142878
SYN1	1.10708	0.0143084
MAP7D1	0.480934	0.0143084
NME4	0.672199	0.0143555
STK3	-0.602082	0.014529
AC105250.1	-1.23182	0.014529
BCOR	0.443841	0.014529
CD24	0.67933	0.014529
CBLB	0.55881	0.0145366
NUP88	0.4434	0.0145366
LRP5	0.7098	0.0145366
EPM2A	0.673023	0.0145368
TXNL4B	-0.460418	0.0145375
LARP1B	-0.526733	0.0145791
PIGS	0.363046	0.0145791
CDYL2	0.475899	0.0146235
CXCL10	-1.55677	0.0147136
DYNLL2	0.347796	0.0147136
SDAD1P1	0.618382	0.0147553
MPST	0.468343	0.0147553
BBS7	0.46584	0.0147785
JCHAIN	-0.881964	0.0149293
EIF4G1	0.433325	0.0149499
RNF139	0.342266	0.0150055
SF3B3	0.414174	0.0150188
ATP23	-0.560607	0.0151645
TRGC2	0.74346	0.0151758
WDR59	0.425858	0.0152632
SLC15A4	0.414848	0.0155325
MTMR8	0.564355	0.0155868
YWHAH	0.480999	0.0155868
CSNK1G2	0.417078	0.0156137
SCRN1	0.562621	0.0156759
SEPT7P8	1.3815	0.0157912
AL096855.1	-0.702134	0.0159541
ADGRG5	0.56527	0.0159987
MAN1B1	0.378417	0.0159987
TMEM248	0.327218	0.0159987
P2RY8	0.498635	0.0160943
SMG1P7	0.704598	0.0160943
ASPRV1	-1.08111	0.016102
REXO1	0.477833	0.016102
LSM12	0.354661	0.016102
RAB37	0.437456	0.016102
PABPC3	0.63982	0.0161684
PYGO2	0.395539	0.0161944
AC097376.2	-0.577731	0.0163357
AC008753.1	1.44327	0.0164337
GIT1	0.471917	0.0164337
CIC	0.620268	0.0165798
E2F6P4	-2.05407	0.0167323
KLHL24	0.397913	0.0167323
LAMB2	0.828271	0.0167323
VAC14	0.417848	0.0167323
TKTL1	0.967063	0.0167449
CYP2F2P	0.813476	0.0167565
RIPOR3	0.635917	0.0167578
FAM234B	0.552399	0.0167897
CLCN2	0.749566	0.0168336
TMX2P1	0.469005	0.0168982
CLDN7	0.698499	0.0170379
FAM131A	0.49867	0.0170379
ST3GAL1	0.447617	0.0170504
RBX1	0.511042	0.01715
GIPC3	0.781999	0.0171781
FBXL20	0.413519	0.0171781
JMY	0.518685	0.017198
PRRC2A	0.50922	0.017198
AC027575.2	0.791209	0.0172327
TMEM198B	0.642141	0.0173425
ALS2	0.406534	0.0174349
EPS8	0.847768	0.0174808
ZNF608	0.549612	0.0175462
MYLIP	0.423054	0.0175711
TBC1D22B	0.666501	0.0175711
AC069410.1	-0.981537	0.0175711
MTSS1L	1.01014	0.0175711
TENT5C	1.02557	0.0175711
IGHA2	-1.11535	0.0175711
MPP1	0.878791	0.0175711
IL24	0.450637	0.0175711
IFT122	0.524961	0.0176477
VAV2	0.597928	0.0177623
NRBP1	0.343451	0.0177807
LMNB1	-0.588236	0.0177932
GTF2I	0.38204	0.0178954
ITGA10	-0.757854	0.0179101
CNKSR1	-0.708869	0.0179659
CRTC2	0.369975	0.0179905
PCBP2	0.486226	0.01811
THA1P	-0.975683	0.0181108
FLNA	0.503601	0.0181133
LINC00997	1.08048	0.0182046
MINK1	0.448405	0.0182139
AC018809.2	0.675565	0.0182405
HSPE1	-0.722223	0.0182594
PEX19	0.35405	0.0182604
FAM167A	1.05192	0.0182787
AC021483.2	-0.741663	0.0183172
PLEKHA2	0.364091	0.0186327
NDUFB3	-0.527601	0.0187402
MBD3	0.496764	0.0188676
AC243829.4	1.06978	0.0188708
TFDP1	0.591981	0.0188802
TMEM14B	0.490839	0.0189169
DUSP8	0.851643	0.0189505
CEBPE	0.845121	0.019043
ISPD	-1.05744	0.019043
AC010319.1	-0.730904	0.019043
TPP1	0.385309	0.019043
FECH	0.986904	0.0190554
ZNF8	0.508577	0.0191291
MAP3K7CL	-0.71108	0.0192954
DIAPH1	0.357855	0.0193249
TSC22D2	0.316404	0.0193249
ANKH	0.740515	0.0193249
ADNP	0.365064	0.0195542
AC124319.4	-0.837977	0.0195542
CSNK2A2	0.349649	0.0195671
AL592429.1	-1.4431	0.0198485
ZBTB44	0.421463	0.0198739
POLR2A	0.393432	0.0198949
ARNT	0.302698	0.0199281
AP000759.1	0.616156	0.0199665
USP24	0.413663	0.0199665
ACAA2	0.464123	0.0199765
SPIB	0.631088	0.0200185
AKAP8L	0.424539	0.0200993
CYB5R1	0.44222	0.0201517
TNFRSF13C	0.640528	0.0201517
HMGB3P32	1.1231	0.0201517
VPS26B	0.367814	0.0201802
COPS3	0.494057	0.0202988
AC007787.1	1.68382	0.0202988
PCDH1	1.0412	0.0203124
NDUFAF3	0.456476	0.0204943
OLFML2B	0.99393	0.0205219
STIM1	0.385051	0.020551
SASH1	0.946139	0.0207092
LIMD1	0.470896	0.0209131
TNPO2	0.468029	0.0209131
ZNF385A	0.721865	0.021002
AC123912.4	1.12408	0.021002
TNFSF15	-0.958842	0.0210869
ZSCAN5A	0.547012	0.0210869
BTD	0.408551	0.0211086
HCFC1	0.529093	0.0211304
NKX3-1	-0.919734	0.0211304
FMNL2	0.674243	0.0211729
ACADS	0.501249	0.0213118
AC112496.1	-1.01968	0.0213299
SUZ12	-0.435674	0.0213299
DYNLT1	-0.676915	0.0213299
LCP2	-0.410298	0.0213299
COQ10B	-0.401034	0.0215133
NRROS	0.515828	0.021518
ZNF581	0.522172	0.021554
TMUB1	0.42267	0.0215795
AL133367.1	0.586507	0.0216094
PNKD	0.522268	0.0216432
PACS2	0.480213	0.02166
ARL10	0.558793	0.0216742
FOXO1	0.437794	0.0216758
MNDA	-0.659669	0.0217511
IGKV1D-16	-1.07528	0.0218692
AL627171.2	0.71275	0.0218692
SCT	-1.72967	0.021937
RHOC	0.670696	0.0221216
DYNLL1	0.524387	0.0221576
BRD4	0.491368	0.0221824
MIR22HG	0.503482	0.0222487
GMPR	1.00436	0.0222487
DTX4	0.526327	0.0222487
DOHH	0.637946	0.022368
PRRC2B	0.508632	0.022381
TBC1D10B	0.460434	0.0224127
SWT1	-0.813821	0.0224745
AL133444.1	-1.80606	0.0224879
CBX3P4	-1.37	0.0225007
CICP27	-0.917887	0.022539
DAG1	0.491347	0.0225771
MEX3D	0.80945	0.0226717
SLC14A1	1.10688	0.0226902
SARS	0.451519	0.0228782
LINC02471	-1.07398	0.0229552
CALHM2	0.540301	0.0229663
ZNF3	0.371349	0.0230246
MYO7A	0.809094	0.023184
AIDA	0.433887	0.0231974
GSDMC	-1.83226	0.0232496
FBXW5	0.425198	0.0233994
NRIP1	0.388859	0.0233999
STK17A	0.379959	0.0234002
AC023137.1	1.36083	0.0234002
C5orf30	0.504343	0.0234262
EHD3	0.631016	0.0234411
LINC01303	-1.01606	0.0234914
AGPAT3	0.432745	0.0234914
POGK	0.370645	0.0234914
USF1P1	-0.842797	0.0234978
NR1H2	0.40152	0.0235236
HACD4	-0.529067	0.0235838
SAMD15	-0.862588	0.0236348
AC244453.3	-0.999534	0.0237027
CYB5A	0.568882	0.0237027
ERVFRD-1	1.19631	0.0237027
PRDM11	0.525456	0.0237027
AL627309.5	-1.07959	0.0238021
AP006222.1	-1.14844	0.0238659
KDM7A-DT	0.829061	0.0238659
ABCG2	1.03252	0.0238797
KLHL21	0.424546	0.0239077
AC016757.1	0.947547	0.0239658
RIMS3	0.633796	0.0240809
CLIP3	0.680866	0.0240901
AL132780.1	-0.809423	0.0241738
AC020934.2	1.63747	0.024226
DUSP2	0.633053	0.024226
SLC25A29	0.664271	0.0242436
LAYN	0.905362	0.0243422
MS4A12	-2.48557	0.0244956
EEF2K	0.475192	0.0246085
AC096920.1	-1.40998	0.0246221
KLF13	0.457273	0.0248505
TMEM86B	0.926259	0.0248624
SLC35B2	0.419457	0.024897
AC104634.1	1.22538	0.0249024
HELB	-0.529985	0.0249434
PPP6R1	0.416463	0.0249966
NAA80	0.714914	0.0250247
RAB5B	0.37522	0.0250496
ARHGEF5	0.644707	0.0250523
BLK	0.582247	0.0250632
ARID1B	0.412617	0.0251556
FCMR	0.479693	0.0252168
PDK4	0.788392	0.0252168
MSI2	0.429134	0.0252168
PPARA	0.403746	0.0252168
POMZP3	0.689561	0.0252678
ANKLE1	0.760741	0.0253581
CSF2RBP1	-1.13438	0.0253581
NLN	0.51762	0.0253872
C9orf152	-1.59542	0.0253872
NCAPG	-0.666541	0.0254684
PRKCH	0.484276	0.0255791
WBP1L	0.375768	0.0257093
LINC00989	-0.86287	0.0257241
FCGR3B	-0.786095	0.0257241
GNA11	0.660407	0.0257461
HIPK1	0.386074	0.0257461
CSTA	-0.624829	0.0258656
HACD1	0.910614	0.0259533
SLC36A1	0.441071	0.0259533
RN7SL834P	-0.638049	0.0259533
C21orf91	-0.462598	0.0259538
KIAA0100	0.382206	0.0261128
DMC1	0.833696	0.0261681
MTATP8P1	2.00011	0.0262379
VPS9D1	-0.708483	0.0262379
RNF103	0.359682	0.0263595
ZBP1	-0.733741	0.0263628
PCGF7P	-1.63695	0.0263628
SMTNL1	-0.925942	0.026381
LINC00211	-0.967162	0.0263948
KLF16	0.471415	0.0264998
TTC32	-0.385486	0.0265158
AC008736.1	0.682835	0.026552
ZNF703	0.914015	0.0267403
KATNB1	0.384634	0.0267403
CD79A	0.609831	0.0267575
NFATC1	0.490911	0.026817
PPP1R16B	0.494337	0.0268295
BNIP3L	0.89489	0.0268352
BLCAP	0.363955	0.0268352
MTND5P28	-1.18971	0.0268352
HERC1	0.404948	0.0268352
FTH1P11	0.697136	0.0268352
SH2B3	0.410968	0.0268352
DNAH17	-0.886023	0.0268372
DSP	1.58572	0.0272043
TUBB6	0.62807	0.0272519
CHRNB2	-0.698722	0.0272519
RFXANK	0.381978	0.0273888
AL590999.1	1.51469	0.0274431
TNKS1BP1	0.571869	0.0275469
EPHB6	0.491408	0.0275636
CIRBP	0.40961	0.0275702
POLR3C	0.413504	0.0276083
SLC22A23	0.592079	0.0276094
TRIP12	0.331155	0.0276094
GPI	0.522538	0.0276094
FOXO4	0.779869	0.0276094
RAB13	0.759853	0.0276251
FHL3	0.596952	0.0277871
HBS1L	0.377205	0.0277871
FN3K	0.858686	0.0277871
MAN1A1	0.407114	0.0278071
PLXNA4	0.813566	0.0278293
MAP3K20	0.493468	0.0278293
TBL1XR1	0.416201	0.0278293
DDX6	0.329049	0.0278885
CTSB	0.521827	0.0279577
PPM1A	0.609889	0.0279577
ZNF710-AS1	0.569249	0.0279577
NECTIN1	0.659054	0.0279577
AL139010.1	-2.4398	0.0279737
PTGER2	0.453259	0.0280335
KLHL18	0.36347	0.0283656
EPHB4	-0.788796	0.0283656
SERPINI1	0.659137	0.0283795
NMI	-0.532331	0.0285319
KLK1	1.00433	0.0285425
TPI1	0.534493	0.0287546
APOL4	-1.73866	0.0287546
MTMR1	0.367469	0.0287546
ABHD17AP4	1.2034	0.0287585
KLHDC2	0.471411	0.0288516
TSHZ1	0.54946	0.0289107
TBXA2R	0.676631	0.0289107
DVL3	0.400395	0.0289927
PNRC1	0.405148	0.029027
TEX48	-2.31731	0.0290989
LFNG	0.50325	0.0290989
AC113133.1	1.35562	0.0290989
PTP4A2	0.36808	0.0291869
MAP3K14	0.456441	0.0291869
MAP4K1	0.474356	0.0293431
URB1-AS1	0.593599	0.0293431
PCSK6	0.772087	0.0293431
SYNE3	0.406376	0.0293431
AC022182.3	-0.960696	0.0293431
ST6GAL1	0.450137	0.0293431
OSBPL5	0.6477	0.0293897
YBEY	0.507377	0.0296307
USP21	0.391619	0.0298752
TRIM58	0.998955	0.0298752
CTIF	0.473808	0.0298792
FOXO3B	0.694433	0.0298968
FDFT1	0.376126	0.0299711
TRAF7	0.415848	0.029981
CD84	0.442166	0.029981
CSNK2B	0.388683	0.0300893
HLA-DQA2	1.46772	0.0300893
ERG	0.931548	0.0301573
FAM104A	0.735406	0.0301729
PARP14	-0.559492	0.0301747
ZFP91	0.399876	0.0301747
AL512353.1	0.967574	0.030446
PGAP3	0.580282	0.0305213
GSK3A	0.363295	0.0305439
GBP4	-0.699039	0.0305875
CBX7	0.365137	0.0306515
IFRD2	0.540758	0.0306739
YOD1	0.701451	0.0306739
JADE1	0.363207	0.0306739
MIR378H	1.77809	0.0306739
EOMES	0.694889	0.0306982
RNU6-722P	0.938514	0.0307242
ALOX15B	1.55601	0.0307289
TMEM241	0.574023	0.0307923
FBXW4	0.394165	0.0309445
GPX1	0.684114	0.0311348
AC008957.2	-1.63522	0.0311348
AKT1	0.381425	0.0311463
ACADVL	0.388932	0.0311567
CLEC5A	-0.929292	0.0311783
WDR13	0.39302	0.0311792
AXIN1	0.407989	0.0313824
BSPRY	0.812524	0.0314517
SOCS1	-0.880843	0.0315146
TNFRSF10D	-0.634835	0.0315146
RF00012	-2.49761	0.0316043
GCNT2	0.605048	0.0316043
RNU6-550P	-1.86127	0.0318113
STX5	0.368572	0.0318894
METTL7A	0.496027	0.031907
2023-09-09	0.457703	0.031907
ZNF414	0.460781	0.0319136
CNNM4	0.433282	0.0319746
GLG1	0.373566	0.0320356
MPC2	0.472694	0.0320975
FTH1P10	0.808411	0.0324632
PACS1	0.403951	0.032467
ATP2B1	0.38371	0.032488
AC016831.6	-0.796455	0.0325193
EMC3	0.682755	0.0325816
AC092692.1	-0.81887	0.0325939
EXOC6B	0.386499	0.032594
OR6K3	1.29061	0.0326305
STEAP4	-0.704044	0.0326366
ALDH6A1	0.464574	0.0326366
SLC35E1	0.378871	0.0326366
LINC00863	0.644555	0.0326815
TLDC2	-0.776279	0.0326815
NAPA	0.563986	0.0326973
XPO1	-0.434835	0.0327251
FOXK2	0.412257	0.0327528
FANCB	0.541266	0.0327603
AL162431.1	-1.8567	0.0327603
AC073912.1	1.22997	0.0327603
TFDP2	0.528394	0.0327603
AC097376.1	-0.869956	0.0327603
SYK	0.3494	0.0327603
CD79B	0.582478	0.0327603
OR6K4P	1.46723	0.0327603
PATZ1	0.447648	0.0327603
PCMTD2	0.462124	0.0330396
FANCL	-0.507032	0.0331053
RPA1	0.400413	0.0331053
PLD4	0.701263	0.0331206
TMEM183B	0.672122	0.0332633
CENPB	0.506452	0.0332864
AL031274.1	-0.948725	0.0333118
TMEM59L	-2.06501	0.0333836
VPS11	0.373463	0.0334267
ANOS1	0.918286	0.0334267
AKNA	0.397742	0.0335747
FTH1P5	1.18227	0.0337406
LRRC56	0.638538	0.0337406
DTHD1	0.681304	0.0337406
MRPS16	0.377423	0.0337406
EPHB2	1.05622	0.0340175
NOP14-AS1	0.426396	0.0342764
SCYL1	0.415083	0.03445
MFSD2A	-0.537376	0.03445
TTC21A	0.545258	0.0344525
PAQR7	0.57186	0.0344539
PHF23	0.357612	0.0344641
ZNF217	0.328854	0.0344986
SPIC	1.21922	0.0344986
ATXN2L	0.402568	0.0344986
SLC9A7	0.48487	0.0345402
MAP2K3	0.741168	0.0346349
LAPTM4B	0.746548	0.034644
LINC00607	1.57379	0.0347155
LPCAT2	-0.657395	0.0347542
ZNF276	-0.406456	0.0348001
SPRED1	0.850426	0.0350444
FCHO1	0.424474	0.0353172
AC019254.1	-1.09156	0.0353172
TRDC	0.813252	0.0353459
SGMS1-AS1	0.648041	0.0353459
ESYT1	0.467999	0.0353459
ZSCAN29	0.336072	0.0354087
FAM89B	0.441197	0.0354087
CETN2	0.511903	0.0354647
ZNRF2P1	1.13256	0.0354647
IGKV2-29	-1.33393	0.0354647
MTMR12	0.341658	0.035512
VPS4A	0.346981	0.0356483
KLHDC7B	0.646773	0.035762
GIPC1	0.570484	0.035762
AC007876.1	1.87927	0.035762
SSNA1	0.443016	0.0357975
MPRIP	0.450494	0.0358987
AC126177.6	1.62552	0.0360009
AC007608.3	-0.563888	0.0360057
ZNF831	0.528065	0.036176
RASSF1	0.382619	0.036176
CCDC115	0.443064	0.036176
AEN	0.522485	0.0364045
SHOX2	-1.05278	0.0364076
NUTM2A-AS1	0.847175	0.0364084
MFSD6	0.408679	0.0364547
APOE	1.46566	0.0366253
FKBP1B	0.838673	0.0366253
TNFRSF17	-0.68868	0.0368185
SLA2	0.473103	0.0369189
SPRY2	0.815085	0.0369189
AC010247.2	0.641676	0.0370112
HDAC3	0.386791	0.0370287
PFKL	0.489278	0.037096
FCRL3	0.581667	0.0370989
ANK1	0.941894	0.0371751
BHLHE40	0.520414	0.0371751
CBFA2T3	0.477781	0.0371751
ACP2	0.528781	0.0372099
CCNE2	-0.526891	0.0372099
HBQ1	1.29016	0.0374149
RAB11B	0.484251	0.0374149
STRIP2	0.700461	0.0374149
AC015912.3	-0.743274	0.0374766
RNF40	0.371998	0.0374766
AC092145.1	-0.660185	0.0375173
LGR4	0.679011	0.0375173
STX2	0.465235	0.0376214
RMDN3	0.449648	0.0376214
GYPB	1.063	0.0377768
ZKSCAN2	0.561187	0.0380159
AL031777.1	-0.94024	0.0380159
IGKV3D-20	-1.52034	0.0380221
COPS2	0.454704	0.0380666
KDM3B	0.317519	0.0380837
ZNF747	0.440082	0.0382004
DEFA8P	2.22825	0.0382123
AC005632.2	-0.805489	0.0382123
UBE2R2	0.335982	0.0384194
USF3	0.395355	0.0385264
ACE	0.874939	0.0385674
ADCY9	0.545656	0.0385892
MYL6B	0.50385	0.0387907
NSD3	0.314947	0.0387907
SMARCD1	0.367523	0.0387907
KMT5C	0.49257	0.0388032
ITPR1	0.410528	0.0390025
BAMBI	-0.916826	0.0391063
PPP6R2	0.298199	0.0391738
NFATC2	0.5242	0.0392794
RNU6-1100P	-1.4727	0.0393638
EZR	0.443528	0.0394569
SAMD14	0.885409	0.0394577
CD22	0.554864	0.0395227
SNAP47	0.422491	0.0396112
BRAT1	0.433301	0.0397454
SPN	0.459851	0.0397454
HNRNPH2	-0.44651	0.0397454
GPAA1	0.418053	0.0397454
MXD3	-0.580486	0.0397454
TRA2A	-0.360735	0.039755
MCM3AP	0.337459	0.0398456
ZBTB5	0.391314	0.0398787
ETV7	-1.075	0.0398787
RNA5SP37	1.33102	0.0400383
HPS6	0.414608	0.0400453
AC124248.1	-0.96533	0.0400681
PITPNM1	0.434863	0.0402149
ARL4AP2	1.20741	0.0402149
PIP4K2B	0.381766	0.0403061
DMWD	0.469962	0.0404567
AP2S1	0.466063	0.0404947
UBAP2	-0.515684	0.0407048
CIB1	0.493476	0.0408012
AKR7A2	0.531171	0.0408769
ENAM	-0.774324	0.0409515
UBP1	0.341756	0.0410614
DUSP7	0.444206	0.0410614
PTPN23	0.421999	0.0411586
CLPB	0.395431	0.0411593
BCAT1	0.821901	0.0411821
HIST1H1PS1	-0.978744	0.0413063
RNF182	1.41395	0.0413063
KIAA0355	0.402287	0.0413063
SNRNP27	-0.384906	0.0413063
MND1	-0.720022	0.0413671
AC012618.3	-0.71818	0.0413746
PSMB9	-0.519063	0.0413746
KCNQ1	0.50512	0.0416156
MAVS	0.397245	0.041639
STX11	-0.605777	0.0416636
AP001056.2	1.21506	0.0418886
SUDS3	0.288044	0.0421548
NBAS	0.397515	0.0423288
AL035413.2	0.840621	0.0425109
PTPRO	0.490999	0.0425438
EFNA3	0.708869	0.0425438
NELFB	0.41169	0.0425493
SNORD3B-1	-0.83324	0.0426863
FTH1	0.620804	0.0430112
APOL1	-0.600663	0.0430112
HNRNPUL2	0.318706	0.0430112
PSMB7	0.3274	0.0430699
KCNJ2	-0.661981	0.0431168
CABP4	0.857005	0.0431168
GALNT6	0.430146	0.0431168
PC	0.583771	0.0431935
TBX21	0.640057	0.0432295
RAB11FIP5	0.567726	0.0432295
KCNMA1	0.961621	0.0432488
SOD2	-0.705534	0.0434901
FBXO10	0.504577	0.0434974
VAMP2	0.335094	0.0434974
QARS	0.462627	0.0435752
GK-AS1	-0.943019	0.0437231
FBXL18	0.432365	0.0437593
FAM241A	-0.520322	0.0437593
KLF11	0.510255	0.0437705
ITGB3	0.882149	0.0437705
STK10	0.360121	0.0438234
C2CD2L	0.412654	0.0439663
BCL2A1	-0.84564	0.0439663
RNPS1	0.377696	0.0440189
GGA2	0.398376	0.0442565
SNX9	0.392736	0.0442565
TOM1L2	0.363787	0.0442565
ENPP2	-0.987507	0.0444468
WDR91	0.317317	0.0444789
BCL2L15	0.746343	0.0444789
PLEK2	0.987657	0.0444789
CYP4F12	1.06034	0.0445644
CAT	0.564124	0.0445987
TMEM94	0.426423	0.0446576
GHDC	0.406645	0.0449308
SMIM27	0.392459	0.0449822
ZBED1	0.39615	0.0449822
FURIN	0.520207	0.0450695
APOO	0.578184	0.0450695
SRRD	0.593601	0.0450695
INTS3	-0.344137	0.0452066
TOP1MT	0.522352	0.0455312
EIF5A	0.393055	0.0455413
FUT11	0.449935	0.0455413
TBCD	0.309035	0.0455413
BAZ1A	-0.497566	0.0455481
AC010768.2	0.723486	0.0455481
CXCR6	0.694313	0.0455797
NOP9	0.353175	0.0457847
CLCF1	0.547473	0.0458157
ATXN1L	0.359708	0.0458533
MGME1	0.331209	0.0458619
ZNF70	0.503139	0.0458619
GPR137	0.386516	0.045896
RNF126	0.404289	0.0459038
PAOX	0.460095	0.0459038
DVL2	0.398023	0.0459216
WAC-AS1	0.43955	0.0459216
BTBD9	0.340885	0.0459231
SUFU	0.398759	0.0459963
ZNF185	0.573601	0.0459963
IFI27	1.41528	0.0462002
LINC00494	0.798051	0.0463769
AGPAT4	0.409858	0.0464216
AP3S2	0.335277	0.0465144
DNAJC18	0.450889	0.0466654
MAP4	0.390865	0.0467369
AL133153.1	1.95535	0.0467874
SERPING1	-1.05039	0.0469569
SELENOP	0.845895	0.0470747
TNFAIP8L1	0.43694	0.0470858
SBK1	0.643329	0.0470858
GYPE	0.817059	0.0470858
LTBP4	0.463264	0.0470858
CCDC57	0.383839	0.0470923
MTATP6P1	0.915278	0.0470923
RABGAP1	0.299276	0.0470923
AQP1	1.02885	0.0472582
ORMDL3	0.447508	0.047272
CHRAC1	0.377382	0.0473196
RNU1-100P	-1.05303	0.047349
MYO18A	0.409907	0.047349
KLHDC8A	0.938052	0.047349
AL391001.1	1.14357	0.0473893
POLR2E	0.334376	0.0473893
EIF1	0.462211	0.0474133
PLSCR1	-0.754799	0.0474133
GBP6	-1.0712	0.0474142
ARHGAP17	0.360637	0.0474222
HIP1R	0.456959	0.0474222
H1FX	0.451613	0.0474222
AC087821.1	2.1266	0.0474222
RBM15B	0.408967	0.0475058
SLC41A1	0.451949	0.0476611
HSF1	0.358024	0.0477403
SLC25A25	0.450076	0.047759
GLUL	0.452144	0.0478223
POLH	0.33995	0.0478223
HBB	0.969626	0.0478223
IRF3	0.387483	0.0478223
VSIG2	0.695971	0.0478223
AC026271.3	0.61762	0.0478223
AP001434.1	-0.88788	0.0478223
NUP62CL	-0.826872	0.0479005
AC097634.2	1.18958	0.0479332
PPP1R13B	0.458151	0.0480081
CTBP1	0.336293	0.0481552
MLC1	0.624217	0.0481552
AL137028.2	1.17383	0.0482049
TAF5L	0.37991	0.0482049
TULP3	0.458129	0.0482199
HILPDA	0.655287	0.0482199
ZC3H12D	0.496468	0.0483013
AL049836.1	1.73034	0.0483013
CDK16	0.363124	0.0483013
SMIM5	0.686911	0.0483566
AC015871.3	-0.544775	0.0483566
CSNK2A1	0.302624	0.0483566
NRSN2	0.658394	0.0483566
TRAPPC9	0.301405	0.0485288
UBE2Q2L	1.81064	0.0485288
BTBD11	0.508329	0.0486829
BAHD1	0.425546	0.0486829
LNX2	0.49692	0.0486985
H3F3B	-0.531627	0.0487814
MIR4802	-1.36479	0.0488246
PPP1R14A	0.747156	0.0488246
RNF220	0.377546	0.0489399
COQ8A	0.430313	0.0489399
HMG20B	0.373108	0.0489479
AL591684.2	0.880138	0.0489479
CASP2	0.317282	0.0489479
AC011495.1	0.942923	0.0489479
CCDC6	0.415089	0.0489479
ANXA3	-0.90927	0.0489622
ABHD15	0.466588	0.0489702
TXNRD1	0.366777	0.0489702
DHRS9	-0.827776	0.0490095
VEGFB	0.5146	0.0490108
MIF4GD	0.386186	0.0490166
IFI16	-0.49418	0.0490166
NHLRC4	0.755234	0.049119
FYCO1	0.353123	0.0491422
PITPNM2	0.569622	0.0493097
RPL30P7	-1.39413	0.0493479
MBOAT2	-0.63102	0.0493479
TPT1	0.467666	0.0494358
FBXL4	0.410471	0.0495302
FBXO6	-0.63974	0.0498356
RN7SL363P	-1.78008	0.0498783

## Sheet: Fig 1B
gene_id	mean_non-SMA	mean_SMA
ENSG00000000003	0.229409	0.188698
ENSG00000000005	0.0293305	0.0229776
ENSG00000000419	24.9847	18.0608
ENSG00000000457	9.14444	6.00605
ENSG00000000460	5.96178	5.13368
ENSG00000000938	392.254	302.707
ENSG00000000971	0.448038	0.543794
ENSG00000001036	9.22272	9.41652
ENSG00000001084	27.209	148.484
ENSG00000001167	19.2455	13.9691
ENSG00000001460	2.78493	2.64058
ENSG00000001461	16.6307	17.2202
ENSG00000001497	6.04089	5.43523
ENSG00000001561	4.09469	4.26713
ENSG00000001617	0.0836314	0.115334
ENSG00000001626	0.118899	0.0563406
ENSG00000001629	36.052	33.6769
ENSG00000001630	0.67829	0.458896
ENSG00000001631	9.01708	7.38659
ENSG00000002016	7.1551	6.03106
ENSG00000002079	0.189169	0.0915787
ENSG00000002330	9.61732	8.68515
ENSG00000002549	190.143	86.8262
ENSG00000002586	129.327	147.377
ENSG00000002587	1.03685	1.23917
ENSG00000002726	2.48722	1.21491
ENSG00000002745	1.06547	1.66205
ENSG00000002746	0.165523	0.117912
ENSG00000002822	26.3978	28.4063
ENSG00000002834	235.257	178.663
ENSG00000002919	37.3632	26.129
ENSG00000002933	33.8822	19.0993
ENSG00000003056	93.4057	80.5074
ENSG00000003096	0.131681	0.123565
ENSG00000003137	0.0493792	0.0133895
ENSG00000003147	2.501	1.94212
ENSG00000003249	0.509728	0.613733
ENSG00000003393	5.7064	6.81789
ENSG00000003400	41.4529	35.3757
ENSG00000003402	394.588	241.295
ENSG00000003436	3.49131	4.35328
ENSG00000003509	8.13808	5.81755
ENSG00000003756	126.702	88.9923
ENSG00000003987	2.51241	2.41437
ENSG00000003989	0.0316273	0.0164234
ENSG00000004059	80.3835	69.8708
ENSG00000004139	2.10649	2.37254
ENSG00000004142	26.839	30.1132
ENSG00000004399	30.4208	31.5843
ENSG00000004455	74.3778	63.9755
ENSG00000004468	27.1199	24.7072
ENSG00000004478	151.755	89.1273
ENSG00000004487	20.547	17.8149
ENSG00000004534	33.2812	26.1659
ENSG00000004660	3.43865	2.82235
ENSG00000004700	31.5537	27.1042
ENSG00000004766	23.7484	24.6992
ENSG00000004776	0.238966	0.122101
ENSG00000004777	1.0036	1.05766
ENSG00000004779	22.8332	16.2714
ENSG00000004799	12.51	17.1853
ENSG00000004809	1.77719	2.33427
ENSG00000004838	1.7463	1.9816
ENSG00000004846	0.371021	0.581164
ENSG00000004848	0.128307	0.0921091
ENSG00000004864	8.34211	7.59831
ENSG00000004866	5.88697	8.42535
ENSG00000004897	114.737	172.685
ENSG00000004939	495.978	2625.02
ENSG00000004948	0.0433425	0.0239681
ENSG00000004961	12.2376	12.8234
ENSG00000004975	16.0897	16.9767
ENSG00000005001	0.202556	0.0594281
ENSG00000005007	70.9164	56.5446
ENSG00000005020	229.263	127.384
ENSG00000005022	151.519	139.462
ENSG00000005059	43.5934	35.5772
ENSG00000005073	0.0277066	0.00132633
ENSG00000005075	46.238	47.3311
ENSG00000005100	4.2523	3.91841
ENSG00000005102	0.323153	0.26374
ENSG00000005108	0.0682312	0.0647068
ENSG00000005156	15.4529	14.8068
ENSG00000005175	19.3197	16.0359
ENSG00000005187	4.62245	17.6126
ENSG00000005189	2.9364	4.69552
ENSG00000005194	20.0173	16.8152
ENSG00000005206	8.68247	9.94277
ENSG00000005238	30.9	87.3458
ENSG00000005243	0.697028	0.847598
ENSG00000005249	56.7392	54.9014
ENSG00000005302	65.3587	40.3195
ENSG00000005339	201.832	202.896
ENSG00000005379	3.30003	3.1846
ENSG00000005381	14.4996	33.6858
ENSG00000005421	0.0711951	0.0427965
ENSG00000005436	8.11104	8.05052
ENSG00000005448	5.98833	6.70422
ENSG00000005469	4.12226	3.72415
ENSG00000005471	2.46966	2.76438
ENSG00000005483	95.9582	93.0617
ENSG00000005486	43.05	30.5705
ENSG00000005513	0.154483	0.170063
ENSG00000005700	11.2721	9.6096
ENSG00000005801	14.2555	11.6525
ENSG00000005810	59.5888	56.8278
ENSG00000005812	44.8218	41.8224
ENSG00000005844	268.901	273.391
ENSG00000005882	19.3802	28.8738
ENSG00000005884	1.91011	1.37139
ENSG00000005889	27.0676	23.5044
ENSG00000005893	117.305	81.1888
ENSG00000005961	85.5178	118.009
ENSG00000005981	0.0343982	0.0100426
ENSG00000006007	49.933	93.5525
ENSG00000006015	11.4116	10.5408
ENSG00000006016	0.470351	0.340637
ENSG00000006025	4.08835	4.4247
ENSG00000006042	0.131572	0.299664
ENSG00000006047	0.1104	0.0905128
ENSG00000006059	0.0238324	0.0284785
ENSG00000006062	6.63706	7.80487
ENSG00000006071	0.0942802	0.0986384
ENSG00000006116	0.0238821	0.0249808
ENSG00000006118	2.21205	1.46382
ENSG00000006125	183.25	393.234
ENSG00000006128	0.039244	0.0329202
ENSG00000006194	9.41368	8.73981
ENSG00000006210	0.0547351	0.0347103
ENSG00000006282	2.59609	3.25436
ENSG00000006283	0.0585943	0.0305064
ENSG00000006327	1.67745	1.36324
ENSG00000006377	0.0421352	0.00567662
ENSG00000006432	0.710272	0.856504
ENSG00000006451	23.4792	19.8945
ENSG00000006453	4.42284	3.36073
ENSG00000006459	31.895	53.3886
ENSG00000006468	0.0989375	0.0481512
ENSG00000006530	10.776	9.89661
ENSG00000006534	17.3043	17.1877
ENSG00000006555	3.90976	3.65356
ENSG00000006576	14.4381	16.1435
ENSG00000006606	0.0652525	0.0242284
ENSG00000006607	21.2186	20.4764
ENSG00000006611	0.137347	0.068837
ENSG00000006625	1.66338	1.26684
ENSG00000006634	9.79385	7.48522
ENSG00000006638	6.42567	7.71578
ENSG00000006652	63.3596	40.0557
ENSG00000006659	0.190787	0.108939
ENSG00000006695	9.27957	9.05177
ENSG00000006704	0.0862023	0.106359
ENSG00000006712	65.5359	48.1585
ENSG00000006715	64.9664	61.3725
ENSG00000006740	0.942544	0.681467
ENSG00000006744	23.6099	21.2923
ENSG00000006747	0.194296	0.210872
ENSG00000006756	6.65233	6.19334
ENSG00000006757	2.03707	1.8728
ENSG00000006788	0.0420042	0.0391202
ENSG00000006831	51.6592	49.6591
ENSG00000006837	0.385172	0.417225
ENSG00000007001	0.114982	0.0926666
ENSG00000007038	0.38942	0.582211
ENSG00000007047	12.2067	12.8678
ENSG00000007062	0.212622	0.252167
ENSG00000007080	20.5412	22.5493
ENSG00000007129	12.7293	8.95894
ENSG00000007168	86.4813	76.4391
ENSG00000007171	0.060188	0.0451536
ENSG00000007174	0.240399	0.156937
ENSG00000007202	50.9833	51.9095
ENSG00000007216	0.0877561	0.023299
ENSG00000007237	154.352	102.59
ENSG00000007255	4.8021	5.097
ENSG00000007264	9.68887	10.1001
ENSG00000007306	0.0880026	0.0747794
ENSG00000007312	75.3765	94.5258
ENSG00000007314	0.21266	0.235925
ENSG00000007341	15.3063	11.2881
ENSG00000007350	3.88356	9.53884
ENSG00000007372	0.185767	0.139183
ENSG00000007376	11.3165	10.6333
ENSG00000007384	0.295196	0.368306
ENSG00000007392	17.1191	16.8214
ENSG00000007402	0.469743	0.533126
ENSG00000007516	2.61137	3.71582
ENSG00000007520	7.16675	6.65963
ENSG00000007541	10.0466	30.8319
ENSG00000007545	2.89401	3.61123
ENSG00000007866	0.20617	0.128921
ENSG00000007908	0.089354	0.0209689
ENSG00000007923	8.10912	7.52916
ENSG00000007933	0.15149	0.0689201
ENSG00000007944	35.2948	44.8155
ENSG00000007952	0.0989399	0.0675918
ENSG00000007968	39.9755	161.962
ENSG00000008018	39.1249	29.0245
ENSG00000008056	0.641156	0.940716
ENSG00000008083	16.5078	17.5868
ENSG00000008086	8.97571	6.81127
ENSG00000008118	0.0935064	0.0593566
ENSG00000008128	1.47539	1.31034
ENSG00000008130	374.662	219.411
ENSG00000008196	0.0490396	0.0443745
ENSG00000008197	0.0297522	0.0187561
ENSG00000008226	1.34226	1.19055
ENSG00000008256	6.94623	7.62279
ENSG00000008277	1.63837	1.4486
ENSG00000008282	51.6571	46.888
ENSG00000008283	5.69859	6.02465
ENSG00000008294	53.1793	46.9152
ENSG00000008300	0.589309	0.509232
ENSG00000008311	0.572389	0.704127
ENSG00000008323	6.88565	3.70883
ENSG00000008324	17.4411	13.0449
ENSG00000008382	3.82327	3.94685
ENSG00000008394	14.6051	11.5925
ENSG00000008405	6.93735	7.15542
ENSG00000008438	149.622	82.7117
ENSG00000008441	146.902	285.593
ENSG00000008513	106.971	171.37
ENSG00000008516	139.588	95.0714
ENSG00000008517	234.117	248.255
ENSG00000008710	11.8457	13.1133
ENSG00000008735	0.0730919	0.0573482
ENSG00000008838	28.5329	28.3941
ENSG00000008853	9.53743	12.4167
ENSG00000008869	40.1709	42.2287
ENSG00000008952	164.758	497.807
ENSG00000008988	452.677	417.622
ENSG00000009307	240.206	424.022
ENSG00000009335	39.0723	35.8754
ENSG00000009413	10.2068	10.4928
ENSG00000009694	1.81617	1.27203
ENSG00000009709	0.0400435	0.0211431
ENSG00000009724	2.45577	2.21775
ENSG00000009765	0.0650198	0.0427761
ENSG00000009780	6.12325	5.60603
ENSG00000009790	84.7334	67.0969
ENSG00000009830	4.34224	3.74509
ENSG00000009844	18.6062	14.5488
ENSG00000009950	0.0953164	0.0566878
ENSG00000009954	21.4591	21.5412
ENSG00000010017	66.0651	60.2369
ENSG00000010030	17.1766	5.81644
ENSG00000010072	7.55844	6.36911
ENSG00000010165	15.485	13.5894
ENSG00000010219	9.30713	8.77571
ENSG00000010244	116.295	96.9115
ENSG00000010256	69.8351	56.103
ENSG00000010270	30.3506	20.0251
ENSG00000010278	17.8177	19.0354
ENSG00000010282	0.148481	0.0643163
ENSG00000010292	52.0718	48.3901
ENSG00000010295	5.13638	5.09015
ENSG00000010310	0.963563	0.944127
ENSG00000010318	10.9582	9.48429
ENSG00000010319	0.267177	0.167394
ENSG00000010322	34.2727	33.7205
ENSG00000010327	45.2536	32.3202
ENSG00000010361	7.81353	12.9242
ENSG00000010379	0.417465	0.317584
ENSG00000010404	85.4916	94.584
ENSG00000010438	0.223382	0.141268
ENSG00000010539	18.6674	9.90188
ENSG00000010610	125.627	135.937
ENSG00000010626	2.27833	1.64767
ENSG00000010671	81.3708	68.312
ENSG00000010704	5.10394	3.37796
ENSG00000010803	16.4379	10.4161
ENSG00000010810	91.4169	100.066
ENSG00000010818	22.685	17.0591
ENSG00000010932	0.120096	0.0961642
ENSG00000011007	14.3107	15.0281
ENSG00000011009	35.7366	28.4835
ENSG00000011021	7.73484	8.43588
ENSG00000011028	4.42209	4.26688
ENSG00000011052	0.0182989	0.0225479
ENSG00000011083	0.061756	0.0327208
ENSG00000011105	3.90293	3.65978
ENSG00000011114	9.59183	9.94487
ENSG00000011132	20.0249	16.9828
ENSG00000011143	3.14589	2.79633
ENSG00000011198	39.2236	34.5032
ENSG00000011201	0.281628	0.375131
ENSG00000011243	34.136	50.3501
ENSG00000011258	13.0758	12.702
ENSG00000011260	27.7307	24.1806
ENSG00000011275	36.453	33.3091
ENSG00000011295	10.4567	9.8438
ENSG00000011304	128.75	113.899
ENSG00000011332	0.206962	0.112373
ENSG00000011347	0.123558	0.0466037
ENSG00000011376	5.92085	5.37589
ENSG00000011405	21.7112	19.7711
ENSG00000011422	124.525	71.8639
ENSG00000011426	9.57126	8.66927
ENSG00000011451	7.48139	8.72375
ENSG00000011454	29.9061	32.1874
ENSG00000011465	0.687912	0.202207
ENSG00000011478	3.31382	2.73842
ENSG00000011485	14.6454	13.3528
ENSG00000011523	10.7059	8.97824
ENSG00000011566	12.2109	10.5196
ENSG00000011590	8.56131	8.41391
ENSG00000011600	329.177	219.701
ENSG00000011638	7.34314	7.10887
ENSG00000011677	0.0284337	0.0280945
ENSG00000012048	12.8043	9.40479
ENSG00000012061	17.4016	18.6212
ENSG00000012124	86.4892	114.769
ENSG00000012171	0.43939	0.309547
ENSG00000012174	3.00615	2.64834
ENSG00000012211	7.19928	6.43795
ENSG00000012223	101.391	121.663
ENSG00000012232	31.6096	31.5442
ENSG00000012504	0.057375	0.0625544
ENSG00000012660	200.871	134.204
ENSG00000012779	322.804	185.364
ENSG00000012817	9.58835	10.0512
ENSG00000012822	51.0868	108.233
ENSG00000012963	22.3269	22.4441
ENSG00000012983	36.0927	57.5633
ENSG00000013016	4.43384	5.58658
ENSG00000013275	31.9532	26.5536
ENSG00000013288	22.1094	18.4548
ENSG00000013293	0.0254321	0.0247137
ENSG00000013297	0.269542	0.121345
ENSG00000013306	1958.99	4252.85
ENSG00000013364	387.97	224.693
ENSG00000013374	76.352	71.5549
ENSG00000013375	9.52405	7.40142
ENSG00000013392	0.816767	0.73001
ENSG00000013441	95.5333	75.4126
ENSG00000013503	4.37883	3.89618
ENSG00000013523	7.97309	8.18984
ENSG00000013561	32.6649	125.143
ENSG00000013563	8.56799	7.79815
ENSG00000013573	5.76467	4.30821
ENSG00000013583	16.2535	14.9057
ENSG00000013588	0.083772	0.0917117
ENSG00000013619	1.39847	1.88733
ENSG00000013725	44.6003	44.3392
ENSG00000013810	52.1475	39.1753
ENSG00000014123	18.8853	16.0572
ENSG00000014138	2.11452	1.73366
ENSG00000014164	23.8317	25.1201
ENSG00000014216	170.61	170.117
ENSG00000014257	32.4582	25.9093
ENSG00000014641	50.2071	43.2265
ENSG00000014824	16.7773	15.0025
ENSG00000014914	9.82047	7.27657
ENSG00000014919	13.2982	11.2998
ENSG00000015133	51.1673	51.6397
ENSG00000015153	16.884	15.2639
ENSG00000015171	13.6946	13.5574
ENSG00000015285	394.712	259.505
ENSG00000015413	0.10477	0.0901942
ENSG00000015475	91.6869	60.3046
ENSG00000015479	8.68167	7.64773
ENSG00000015520	0.0939163	0.0374596
ENSG00000015532	7.91983	7.89876
ENSG00000015568	0.355649	0.285845
ENSG00000015592	0.0741004	0.043025
ENSG00000015676	24.5014	26.8297
ENSG00000016082	0.0435615	0.00673957
ENSG00000016391	0.230264	0.161787
ENSG00000016402	0.0637053	0.0190555
ENSG00000016490	0.0178474	0.0257455
ENSG00000016602	0.0602545	0.0600302
ENSG00000016864	15.6286	14.6885
ENSG00000017260	24.1162	20.419
ENSG00000017427	0.0842113	0.0627081
ENSG00000017483	159.882	116.907
ENSG00000017797	69.8207	103.764
ENSG00000018189	15.6008	15.0693
ENSG00000018236	0.0668419	0.0472527
ENSG00000018280	197.609	157.295
ENSG00000018408	0.561158	0.455071
ENSG00000018510	17.8967	15.7781
ENSG00000018607	0.0306092	0.00967363
ENSG00000018610	7.37766	6.73727
ENSG00000018625	0.0774414	0.0639512
ENSG00000018699	10.418	9.34746
ENSG00000018869	2.34019	2.1081
ENSG00000019102	6.24964	8.59382
ENSG00000019144	0.317252	0.247138
ENSG00000019169	9.06846	8.99947
ENSG00000019186	0.188828	0.0728071
ENSG00000019485	1.54241	1.87502
ENSG00000019505	0.0470235	0.0422663
ENSG00000019549	0.0469697	0.0234061
ENSG00000019582	2783.06	3124.52
ENSG00000019991	23.2555	9.33195
ENSG00000019995	9.49034	20.9014
ENSG00000020129	7.47026	7.70294
ENSG00000020181	0.611979	0.543525
ENSG00000020219	0.055301	0.0201894
ENSG00000020256	7.24078	6.77332
ENSG00000020426	4.14168	3.58912
ENSG00000020577	2.55327	3.06834
ENSG00000020633	33.2536	43.1746
ENSG00000020922	13.3761	12.8112
ENSG00000021300	8.3515	7.36098
ENSG00000021355	305.706	188.526
ENSG00000021461	0.0994712	0.0692565
ENSG00000021488	0.13364	0.0933455
ENSG00000021574	23.3642	19.7845
ENSG00000021645	1.4232	2.18089
ENSG00000021762	11.7289	17.159
ENSG00000021776	27.7556	24.0432
ENSG00000021826	0.131282	0.157524
ENSG00000021852	0.0750089	0.0589584
ENSG00000022267	15.3386	16.2056
ENSG00000022277	96.6738	74.981
ENSG00000022355	0.0502964	0.0252914
ENSG00000022556	5.03761	3.6093
ENSG00000022567	22.7138	16.2349
ENSG00000022840	1414.59	4127.92
ENSG00000022976	4.23635	3.72868
ENSG00000023041	21.7328	15.8991
ENSG00000023171	17.3434	7.58904
ENSG00000023191	85.4746	74.3703
ENSG00000023228	26.3405	27.3004
ENSG00000023287	60.4963	78.8385
ENSG00000023318	20.1555	14.1436
ENSG00000023330	43.4108	25.0244
ENSG00000023445	91.4307	74.4758
ENSG00000023516	9.46057	10.1433
ENSG00000023572	6.42094	5.64706
ENSG00000023608	1.10902	0.977298
ENSG00000023697	17.5092	14.1881
ENSG00000023734	53.4823	55.0065
ENSG00000023839	1.65495	1.3399
ENSG00000023892	49.0676	40.2231
ENSG00000023902	86.2113	74.0387
ENSG00000023909	18.1403	18.9662
ENSG00000024048	47.3348	76.2312
ENSG00000024422	0.449923	0.515605
ENSG00000024526	2.26886	1.89358
ENSG00000024862	14.1134	16.8053
ENSG00000025039	14.8811	9.94387
ENSG00000025156	5.29848	5.0892
ENSG00000025293	54.9794	52.0307
ENSG00000025423	0.39877	0.380815
ENSG00000025434	6.66978	8.70135
ENSG00000025708	146.059	93.0684
ENSG00000025770	11.78	10.3412
ENSG00000025772	6.0309	5.04295
ENSG00000025796	32.3655	27.9698
ENSG00000025800	29.7977	70.6198
ENSG00000026025	492.911	415.224
ENSG00000026036	0.339881	0.238322
ENSG00000026103	100.298	46.3408
ENSG00000026297	58.9421	56.411
ENSG00000026508	870.724	611.138
ENSG00000026559	0.382334	0.509124
ENSG00000026652	4.45339	5.82926
ENSG00000026751	105.48	70.4784
ENSG00000026950	94.7346	75.0152
ENSG00000027001	4.82926	4.79885
ENSG00000027075	86.921	103.974
ENSG00000027644	0.0736967	0.0330982
ENSG00000027697	170.849	114.911
ENSG00000027847	7.23977	7.68161
ENSG00000027869	19.6512	18.9598
ENSG00000028116	33.7278	23.8786
ENSG00000028137	283.081	276.395
ENSG00000028203	15.8941	16.0492
ENSG00000028277	85.1916	94.5865
ENSG00000028310	12.1408	10.5896
ENSG00000028528	81.7616	61.1488
ENSG00000028839	36.5112	45.8774
ENSG00000029153	2.5424	1.84647
ENSG00000029363	51.6829	43.2902
ENSG00000029364	28.6878	26.0601
ENSG00000029534	114.669	452.26
ENSG00000029559	0.0271101	0.00884612
ENSG00000029639	8.81884	7.98604
ENSG00000029725	31.8793	34.4501
ENSG00000029993	4.05493	3.22355
ENSG00000030066	34.7251	31.3088
ENSG00000030110	31.1672	20.4068
ENSG00000030304	0.114782	0.0739577
ENSG00000030419	14.5055	18.3274
ENSG00000030582	576.429	423.814
ENSG00000031003	95.535	59.5154
ENSG00000031081	5.89839	5.88056
ENSG00000031691	2.69855	2.38293
ENSG00000031698	66.7992	70.6582
ENSG00000031823	50.8411	46.1871
ENSG00000032219	32.631	30.542
ENSG00000032389	14.957	13.3375
ENSG00000032444	134.766	118.989
ENSG00000032742	7.4676	6.50937
ENSG00000033011	6.61264	5.83606
ENSG00000033030	15.0925	14.8978
ENSG00000033050	4.49915	3.61911
ENSG00000033100	29.7844	30.2377
ENSG00000033122	0.884268	0.668795
ENSG00000033170	22.8569	19.7118
ENSG00000033178	40.302	29.7554
ENSG00000033327	64.0107	43.3068
ENSG00000033627	47.3812	39.5441
ENSG00000033800	89.1799	65.0083
ENSG00000033867	11.983	12.2543
ENSG00000034053	8.58743	8.44723
ENSG00000034152	550.906	1222.74
ENSG00000034239	0.135821	0.0546624
ENSG00000034510	1013.3	791.914
ENSG00000034533	11.3331	10.2148
ENSG00000034677	92.8281	149.751
ENSG00000034693	6.2582	5.46525
ENSG00000034713	237.704	719.049
ENSG00000034971	0.0262441	0.0224184
ENSG00000035115	12.7271	11.1125
ENSG00000035141	12.6999	10.5925
ENSG00000035403	68.3423	78.5075
ENSG00000035499	4.19714	4.30427
ENSG00000035664	11.4702	8.39769
ENSG00000035681	54.9843	43.8016
ENSG00000035687	31.3465	29.5207
ENSG00000035720	10.6725	10.2651
ENSG00000035862	39.4789	30.0537
ENSG00000035928	50.4864	40.5346
ENSG00000036054	27.9844	27.3864
ENSG00000036257	64.0434	53.3387
ENSG00000036448	10.2454	4.77752
ENSG00000036473	0.0303019	0.0433441
ENSG00000036530	0.114371	0.0713036
ENSG00000036549	16.5487	15.329
ENSG00000036565	0.119516	0.0758964
ENSG00000036672	0.103826	0.132017
ENSG00000036828	0.0875327	0.0557826
ENSG00000037042	1.41502	1.62922
ENSG00000037241	10.4822	7.32616
ENSG00000037280	0.604684	0.341106
ENSG00000037474	19.0985	15.2835
ENSG00000037637	13.3069	13.3944
ENSG00000037749	31.5636	28.6055
ENSG00000037757	5.64472	5.22008
ENSG00000037897	3.34142	2.46591
ENSG00000037965	0.0238108	0.008406
ENSG00000038002	12.984	11.3439
ENSG00000038210	3.38503	3.34163
ENSG00000038219	76.0627	55.675
ENSG00000038274	100.447	140.255
ENSG00000038295	0.0610295	0.0305031
ENSG00000038358	30.3026	26.8314
ENSG00000038382	15.3927	20.5806
ENSG00000038427	258.46	160.243
ENSG00000038532	44.367	43.5912
ENSG00000038945	3.51549	6.41701
ENSG00000039068	10.0122	16.9639
ENSG00000039123	41.7748	36.1772
ENSG00000039139	0.103708	0.0709575
ENSG00000039319	27.5845	17.7158
ENSG00000039523	22.8761	28.3831
ENSG00000039537	0.0777979	0.0466155
ENSG00000039560	0.26318	0.172289
ENSG00000039600	0.371033	0.342816
ENSG00000039650	21.9071	20.7781
ENSG00000039987	0.115463	0.0884371
ENSG00000040199	12.2595	15.7685
ENSG00000040275	8.4914	7.5955
ENSG00000040341	22.4731	18.0688
ENSG00000040487	2.93359	2.88496
ENSG00000040531	15.9331	15.6648
ENSG00000040608	0.973926	1.33585
ENSG00000040633	54.9456	64.071
ENSG00000040731	0.0441459	0.0118611
ENSG00000040933	29.8664	27.7649
ENSG00000041353	14.3349	11.3288
ENSG00000041357	116.755	76.6174
ENSG00000041515	0.0958121	0.0646731
ENSG00000041802	25.3339	21.0459
ENSG00000041880	2.82913	2.7347
ENSG00000041982	0.141287	0.113251
ENSG00000041988	10.3607	10.2208
ENSG00000042062	7.40725	18.8692
ENSG00000042088	14.6006	14.682
ENSG00000042286	1.16932	1.14836
ENSG00000042304	0.0999668	0.0342957
ENSG00000042317	1.95022	1.60385
ENSG00000042429	5.43102	4.61913
ENSG00000042445	9.11892	7.46194
ENSG00000042493	85.5464	58.4073
ENSG00000042753	88.8844	119.785
ENSG00000042781	0.0833305	0.0751473
ENSG00000042813	0.136301	0.130097
ENSG00000042832	3.65747	2.33039
ENSG00000042980	11.0509	13.4912
ENSG00000043039	0.0676631	0.0280175
ENSG00000043093	75.9274	200.387
ENSG00000043143	33.3672	40.6783
ENSG00000043355	0.0586881	0.0122267
ENSG00000043462	302.755	176.269
ENSG00000043514	5.24658	4.87266
ENSG00000043591	0.0742194	0.121311
ENSG00000044012	0.0452451	0.0234827
ENSG00000044090	2.90695	2.81046
ENSG00000044115	129.191	125.304
ENSG00000044446	27.6315	21.1219
ENSG00000044459	6.51807	4.53886
ENSG00000044524	0.039984	0.0395885
ENSG00000044574	83.3732	53.4301
ENSG00000046604	0.124159	0.0735741
ENSG00000046647	9.92882	9.00188
ENSG00000046651	13.7697	13.9193
ENSG00000046653	2.21908	2.02734
ENSG00000046774	0.00707343	0.0102211
ENSG00000046889	0.0780718	0.0825265
ENSG00000047056	26.8101	21.9323
ENSG00000047188	16.5128	14.6789
ENSG00000047230	2.15794	2.18997
ENSG00000047249	26.6845	22.4223
ENSG00000047315	54.8076	47.6855
ENSG00000047346	32.6171	38.5045
ENSG00000047365	75.3384	67.0325
ENSG00000047410	76.718	63.7547
ENSG00000047457	1.23675	1.05559
ENSG00000047578	15.9135	12.8434
ENSG00000047579	23.3784	15.1261
ENSG00000047597	15.7206	79.8858
ENSG00000047617	0.813007	0.610865
ENSG00000047621	27.9306	18.2777
ENSG00000047634	4.6052	3.14144
ENSG00000047644	32.0387	52.8521
ENSG00000047648	3.5671	2.88612
ENSG00000047662	0.158444	0.118229
ENSG00000047849	38.2011	40.4069
ENSG00000047932	6.0764	5.27818
ENSG00000047936	0.049137	0.0346227
ENSG00000048028	24.5816	28.2183
ENSG00000048052	12.3828	14.9833
ENSG00000048140	12.9754	16.8051
ENSG00000048162	8.17043	6.18052
ENSG00000048342	19.766	13.4769
ENSG00000048392	36.9493	28.407
ENSG00000048405	34.0141	36.4338
ENSG00000048462	20.1744	10.4397
ENSG00000048471	25.6708	50.2672
ENSG00000048540	0.140844	0.0809176
ENSG00000048544	7.96374	7.31976
ENSG00000048545	0.0402922	0.0220022
ENSG00000048649	42.1225	34.2416
ENSG00000048707	26.4942	26.4597
ENSG00000048740	94.4858	75.8762
ENSG00000048828	89.468	78.1905
ENSG00000048991	35.0859	32.2073
ENSG00000049089	6.62838	3.28192
ENSG00000049130	0.105627	0.0558455
ENSG00000049167	3.61038	3.51677
ENSG00000049192	2.58995	2.29629
ENSG00000049239	13.5358	13.9043
ENSG00000049245	125.134	70.8192
ENSG00000049246	1.35762	1.36257
ENSG00000049247	1.01261	1.02555
ENSG00000049249	2.17026	2.6439
ENSG00000049283	0.158769	0.132621
ENSG00000049323	15.0893	19.0386
ENSG00000049449	2.49863	1.723
ENSG00000049540	0.301275	0.116315
ENSG00000049541	17.7915	13.9346
ENSG00000049618	31.6389	36.9479
ENSG00000049656	81.5153	76.374
ENSG00000049759	9.97672	30.3482
ENSG00000049768	1.86799	1.14678
ENSG00000049769	2.82645	2.23133
ENSG00000049860	57.8445	47.1533
ENSG00000049883	4.48485	4.08997
ENSG00000050030	0.0263745	0.0186972
ENSG00000050130	31.3849	23.192
ENSG00000050165	0.641595	0.584764
ENSG00000050327	0.745406	0.917086
ENSG00000050344	12.7621	10.1719
ENSG00000050393	7.57925	6.60606
ENSG00000050405	5.89892	5.5397
ENSG00000050426	21.6129	22.5086
ENSG00000050438	1.48279	1.71455
ENSG00000050555	0.176563	0.0959895
ENSG00000050628	0.740498	0.71778
ENSG00000050730	10.1855	3.37038
ENSG00000050748	11.7877	11.1379
ENSG00000050767	0.876824	0.572936
ENSG00000050820	0.243183	0.13192
ENSG00000051009	22.477	15.826
ENSG00000051108	96.7216	69.9699
ENSG00000051128	4.6326	2.43875
ENSG00000051180	0.15163	0.112054
ENSG00000051341	2.08267	1.9829
ENSG00000051382	26.6464	23.226
ENSG00000051523	660.944	435.624
ENSG00000051596	5.49875	5.27859
ENSG00000051620	21.4367	14.4842
ENSG00000051825	28.6628	26.9357
ENSG00000052126	1.35983	1.04266
ENSG00000052344	0.599697	0.541783
ENSG00000052723	39.011	31.4859
ENSG00000052749	28.1298	38.6517
ENSG00000052795	9.99025	9.36835
ENSG00000052802	21.6351	29.4521
ENSG00000052841	41.6994	39.5903
ENSG00000052850	0.0604769	0.0498051
ENSG00000053108	0.345329	0.310826
ENSG00000053254	79.6595	106.075
ENSG00000053328	0.273889	0.215862
ENSG00000053371	8.7061	9.80837
ENSG00000053372	7.57772	5.689
ENSG00000053438	2.3525	2.37608
ENSG00000053501	9.54183	7.89683
ENSG00000053524	0.695235	0.544436
ENSG00000053702	2.20207	2.02982
ENSG00000053747	0.155476	0.0928368
ENSG00000053770	33.5676	27.1231
ENSG00000053900	14.7868	13.4531
ENSG00000053918	10.465	11.7962
ENSG00000054116	27.8594	25.5359
ENSG00000054118	61.2308	75.7728
ENSG00000054148	14.386	13.7612
ENSG00000054179	0.102932	0.142581
ENSG00000054219	6.0447	5.38015
ENSG00000054267	40.9895	32.6745
ENSG00000054277	3.4665	3.36237
ENSG00000054282	23.4879	20.6628
ENSG00000054356	1.56184	2.53405
ENSG00000054392	0.568129	0.491206
ENSG00000054523	33.5572	19.7452
ENSG00000054598	0.148043	0.127829
ENSG00000054611	23.7025	26.2228
ENSG00000054654	42.9128	35.2157
ENSG00000054690	0.654227	0.529133
ENSG00000054793	5.97387	3.61596
ENSG00000054796	0.0427788	0.00995418
ENSG00000054803	0.0198043	0.00891284
ENSG00000054938	0.0868754	0.096008
ENSG00000054965	32.2467	27.905
ENSG00000054967	22.7406	18.8501
ENSG00000054983	32.5543	24.313
ENSG00000055044	47.6444	35.2037
ENSG00000055070	59.0187	53.8948
ENSG00000055118	1.65677	7.90492
ENSG00000055130	22.4324	18.4969
ENSG00000055147	27.8852	21.3782
ENSG00000055163	212.902	217.613
ENSG00000055208	82.75	100.122
ENSG00000055211	11.9368	10.5552
ENSG00000055332	112.861	76.031
ENSG00000055483	18.9725	20.4099
ENSG00000055609	45.8776	44.3135
ENSG00000055732	0.214929	0.216427
ENSG00000055813	0.0145422	0.0251344
ENSG00000055917	79.2989	78.7824
ENSG00000055950	20.0275	19.2865
ENSG00000055955	0.222903	0.183825
ENSG00000055957	0.1828	0.16213
ENSG00000056050	8.77854	6.25033
ENSG00000056097	62.0566	57.6529
ENSG00000056277	2.24226	2.1946
ENSG00000056291	0.0233695	0.0148543
ENSG00000056487	0.172566	0.0545968
ENSG00000056558	8.10176	7.49604
ENSG00000056586	39.6677	44.488
ENSG00000056736	1.59228	1.46841
ENSG00000056972	8.12975	7.05164
ENSG00000056998	0.0362268	0.035276
ENSG00000057019	1.75786	1.52375
ENSG00000057149	0.0292562	0.025515
ENSG00000057252	15.8858	11.8256
ENSG00000057294	1.02812	0.946207
ENSG00000057468	0.72772	0.678532
ENSG00000057593	0.0922526	0.0666823
ENSG00000057608	257.911	221.838
ENSG00000057657	45.5444	26.8449
ENSG00000057663	15.602	11.9011
ENSG00000057704	22.9038	14.946
ENSG00000057757	73.5158	278.235
ENSG00000057935	5.56414	5.25512
ENSG00000058056	2.85727	2.72013
ENSG00000058063	123.047	90.273
ENSG00000058085	0.115765	0.0968401
ENSG00000058091	25.6283	19.535
ENSG00000058262	88.6876	70.0551
ENSG00000058272	139.302	101.929
ENSG00000058335	0.278946	0.176196
ENSG00000058404	0.266023	0.147995
ENSG00000058453	3.45209	2.97479
ENSG00000058600	17.3894	19.4185
ENSG00000058668	33.5823	34.3762
ENSG00000058673	0.396821	0.301764
ENSG00000058729	13.2962	11.2159
ENSG00000058799	39.7016	24.928
ENSG00000058804	8.10646	7.47924
ENSG00000058866	4.75891	4.62949
ENSG00000059122	8.85101	9.9156
ENSG00000059145	19.2173	15.2398
ENSG00000059377	101.672	83.1713
ENSG00000059378	73.8823	63.9627
ENSG00000059573	19.7505	16.8262
ENSG00000059588	12.0747	12.0309
ENSG00000059691	6.53748	5.36874
ENSG00000059728	603.181	301.396
ENSG00000059758	70.2854	55.3973
ENSG00000059769	1.11706	0.787635
ENSG00000059804	652.782	395.091
ENSG00000059915	1.9441	1.16555
ENSG00000060069	19.9928	17.8431
ENSG00000060138	1509.27	2644.3
ENSG00000060140	2.01048	4.15779
ENSG00000060237	304.81	1161.96
ENSG00000060303	0.00269003	0.00711482
ENSG00000060339	46.7519	37.2937
ENSG00000060491	37.4705	25.2165
ENSG00000060558	14.0068	11.1195
ENSG00000060566	0.21404	0.440896
ENSG00000060642	9.89114	7.81912
ENSG00000060656	0.180837	0.141634
ENSG00000060688	30.9419	26.4529
ENSG00000060709	0.31579	0.461959
ENSG00000060718	0.0768372	0.0334133
ENSG00000060749	12.4515	14.6265
ENSG00000060762	16.7755	13.8752
ENSG00000060971	37.586	30.2361
ENSG00000060982	9.34304	11.9366
ENSG00000061273	59.3721	52.9556
ENSG00000061337	0.152197	0.151123
ENSG00000061455	0.0647177	0.0425451
ENSG00000061492	0.0379994	0.0232256
ENSG00000061656	1.23692	0.892018
ENSG00000061676	3.03132	2.25059
ENSG00000061794	21.5883	18.0859
ENSG00000061918	9.68426	8.59062
ENSG00000061936	20.1171	17.8847
ENSG00000061938	30.0766	41.7854
ENSG00000061987	22.8525	19.6912
ENSG00000062038	0.132829	0.123911
ENSG00000062096	0.0229968	0.00529718
ENSG00000062194	95.2599	70.8141
ENSG00000062282	19.9794	18.4069
ENSG00000062370	0.150538	0.136715
ENSG00000062485	101.15	92.4166
ENSG00000062524	0.97749	0.838546
ENSG00000062582	0.691442	0.470439
ENSG00000062598	84.6731	66.6847
ENSG00000062650	30.6997	26.2304
ENSG00000062716	418.275	284.783
ENSG00000062725	18.1155	15.5845
ENSG00000062822	9.49277	8.78563
ENSG00000063015	0.817764	0.66529
ENSG00000063046	275.016	280.459
ENSG00000063127	3.05868	3.28854
ENSG00000063169	5.07157	5.52927
ENSG00000063176	4.733	4.63063
ENSG00000063177	79.5051	70.37
ENSG00000063180	3.73861	2.94408
ENSG00000063241	11.3255	9.2707
ENSG00000063244	107.661	87.6144
ENSG00000063245	23.7947	36.1933
ENSG00000063322	18.3441	17.5349
ENSG00000063438	0.306075	0.414472
ENSG00000063515	0.0489475	0.0106669
ENSG00000063587	3.62673	4.02559
ENSG00000063601	28.2975	29.3582
ENSG00000063660	1.00172	1.0214
ENSG00000063761	2.0266	1.88347
ENSG00000063854	75.6147	137.307
ENSG00000063978	76.1322	73.0399
ENSG00000064012	91.8929	69.961
ENSG00000064042	0.158368	0.112112
ENSG00000064102	25.5332	23.3419
ENSG00000064115	43.6053	37.2219
ENSG00000064195	0.0504677	0.0143583
ENSG00000064199	0.372963	0.568646
ENSG00000064201	20.8185	20.9078
ENSG00000064205	0.0660464	0.0323601
ENSG00000064218	0.0379007	0.017348
ENSG00000064225	16.704	11.9323
ENSG00000064270	2.05888	0.740232
ENSG00000064300	0.314598	0.326708
ENSG00000064309	0.243923	0.177902
ENSG00000064313	37.0699	33.9355
ENSG00000064393	23.3109	20.3753
ENSG00000064419	28.1374	20.2646
ENSG00000064489	0.168659	0.139408
ENSG00000064490	32.0131	32.4219
ENSG00000064545	4.78868	4.20805
ENSG00000064547	39.5645	22.8982
ENSG00000064601	220.553	183.416
ENSG00000064607	17.5477	16.1863
ENSG00000064651	5.39157	5.374
ENSG00000064652	3.28645	3.3883
ENSG00000064655	0.341466	0.10807
ENSG00000064666	433.337	309.444
ENSG00000064687	49.708	41.4546
ENSG00000064692	0.0711823	0.0568762
ENSG00000064703	8.57799	7.62347
ENSG00000064726	37.3784	36.4158
ENSG00000064763	25.5922	21.885
ENSG00000064787	0.253676	0.213714
ENSG00000064835	0.760188	0.422779
ENSG00000064886	27.4435	22.6609
ENSG00000064932	253.736	129.549
ENSG00000064933	8.70066	7.99982
ENSG00000064961	25.479	27.3067
ENSG00000064989	1.66689	1.39975
ENSG00000064995	6.66873	6.15527
ENSG00000064999	12.4345	9.87279
ENSG00000065000	45.0727	45.6255
ENSG00000065029	10.8114	10.6269
ENSG00000065054	1.33901	1.27153
ENSG00000065057	4.66423	3.99407
ENSG00000065060	4.11589	4.70081
ENSG00000065135	7.05589	5.53426
ENSG00000065150	71.1724	69.6989
ENSG00000065154	40.7151	87.8734
ENSG00000065183	6.42993	5.2716
ENSG00000065243	54.6966	41.5915
ENSG00000065268	14.6806	13.4505
ENSG00000065308	4.62062	3.73471
ENSG00000065320	0.314913	0.245792
ENSG00000065325	0.103306	0.0449977
ENSG00000065328	5.74696	5.01388
ENSG00000065357	73.3745	60.2429
ENSG00000065361	0.476962	0.422519
ENSG00000065371	0.101301	0.109198
ENSG00000065413	138.258	114.662
ENSG00000065427	129.835	99.0105
ENSG00000065457	23.6585	34.1719
ENSG00000065485	6.58534	4.20332
ENSG00000065491	11.4145	28.3938
ENSG00000065518	57.5347	46.3898
ENSG00000065526	42.938	42.3241
ENSG00000065534	7.17944	7.60645
ENSG00000065548	73.3563	70.0765
ENSG00000065559	44.3956	41.0584
ENSG00000065600	10.4082	9.74214
ENSG00000065609	0.128395	0.0671878
ENSG00000065613	29.2673	18.2665
ENSG00000065615	38.5525	25.7681
ENSG00000065618	2.04557	1.69843
ENSG00000065621	1.6981	1.21828
ENSG00000065665	4.97065	3.72674
ENSG00000065675	7.99708	7.74125
ENSG00000065717	2.72058	2.7676
ENSG00000065802	11.1756	11.9292
ENSG00000065809	172.956	133.984
ENSG00000065833	0.359243	0.643442
ENSG00000065882	119.991	91.4771
ENSG00000065883	38.869	38.0536
ENSG00000065911	49.6424	31.8871
ENSG00000065923	7.68404	9.76049
ENSG00000065970	14.7818	27.5976
ENSG00000065978	603.802	490.285
ENSG00000065989	4.83364	5.50969
ENSG00000066027	118.592	88.5169
ENSG00000066032	0.137736	0.0871675
ENSG00000066044	27.6216	25.553
ENSG00000066056	0.756961	0.637921
ENSG00000066084	55.0437	39.0608
ENSG00000066117	31.2129	32.1143
ENSG00000066135	5.91293	5.61475
ENSG00000066136	68.2474	53.3387
ENSG00000066185	0.634197	0.617123
ENSG00000066230	0.198624	0.162884
ENSG00000066248	0.284306	0.184282
ENSG00000066279	4.7731	5.28996
ENSG00000066294	18.8727	21.6264
ENSG00000066322	66.0696	59.4033
ENSG00000066336	570.293	356.127
ENSG00000066379	5.86543	4.67019
ENSG00000066382	0.500197	0.415814
ENSG00000066405	0.0536202	0.0867279
ENSG00000066422	23.128	22.6553
ENSG00000066427	29.4191	31.1592
ENSG00000066455	24.0159	20.5537
ENSG00000066468	0.315767	0.434126
ENSG00000066557	6.58188	5.85637
ENSG00000066583	9.40752	7.51855
ENSG00000066629	0.254741	0.495431
ENSG00000066651	6.49654	5.74924
ENSG00000066654	24.1651	24.8507
ENSG00000066697	4.67489	4.81029
ENSG00000066735	0.079148	1.31447
ENSG00000066739	20.7293	30.7341
ENSG00000066777	55.2888	47.1191
ENSG00000066813	0.130704	0.123859
ENSG00000066827	7.7899	7.81701
ENSG00000066855	11.916	10.3021
ENSG00000066923	3.82229	3.00753
ENSG00000066926	190.26	1225.16
ENSG00000066933	10.7238	12.0644
ENSG00000067048	40.536	30.5734
ENSG00000067057	37.3601	32.7377
ENSG00000067064	82.2939	44.1567
ENSG00000067066	232.147	180.711
ENSG00000067082	210.233	163.953
ENSG00000067113	3.57825	3.32904
ENSG00000067141	1.45051	1.26012
ENSG00000067167	160	138.939
ENSG00000067177	0.140314	0.113374
ENSG00000067182	318.278	187.231
ENSG00000067191	2.37902	2.22732
ENSG00000067208	12.6926	11.4992
ENSG00000067221	3.78997	2.71377
ENSG00000067225	469.199	392.591
ENSG00000067248	15.6934	24.6843
ENSG00000067334	31.5314	28.4849
ENSG00000067365	22.2585	24.9385
ENSG00000067369	11.7447	9.96414
ENSG00000067445	0.611283	0.566667
ENSG00000067533	2.37426	2.18479
ENSG00000067560	749.083	658.525
ENSG00000067596	37.0924	32.6722
ENSG00000067601	1.63752	1.58581
ENSG00000067606	6.88542	6.22007
ENSG00000067646	5.07296	6.43329
ENSG00000067704	37.1831	34.2293
ENSG00000067715	0.284527	0.498385
ENSG00000067798	0.435215	0.431609
ENSG00000067829	37.4894	37.6685
ENSG00000067836	6.69434	6.89767
ENSG00000067840	1.36284	1.43865
ENSG00000067842	0.055834	0.0357155
ENSG00000067900	88.0352	65.1602
ENSG00000067955	58.9579	51.4919
ENSG00000067992	27.305	20.4463
ENSG00000068001	5.38493	5.11859
ENSG00000068024	80.3225	50.0098
ENSG00000068028	16.7367	19.0691
ENSG00000068078	0.177268	0.1472
ENSG00000068079	139.174	76.0466
ENSG00000068097	12.9025	12.6445
ENSG00000068120	37.6387	29.1362
ENSG00000068137	0.306759	0.382103
ENSG00000068305	38.9106	34.8125
ENSG00000068308	45.7143	68.4166
ENSG00000068323	84.9251	122.177
ENSG00000068354	17.1337	28.4391
ENSG00000068366	152.246	84.0869
ENSG00000068383	17.7722	13.9216
ENSG00000068394	7.81943	6.99209
ENSG00000068400	22.7571	16.8032
ENSG00000068438	22.9727	19.8109
ENSG00000068489	11.3162	10.7918
ENSG00000068615	0.984478	0.86708
ENSG00000068650	68.1092	44.2936
ENSG00000068654	12.4804	11.9352
ENSG00000068697	67.1614	56.1147
ENSG00000068724	21.9045	25.7394
ENSG00000068745	33.1373	30.8358
ENSG00000068781	0.00902747	0.0105175
ENSG00000068784	26.4277	20.0858
ENSG00000068796	65.0501	53.0519
ENSG00000068831	128.323	111.542
ENSG00000068878	68.3017	280.184
ENSG00000068885	7.47454	6.03737
ENSG00000068903	44.0428	42.2466
ENSG00000068912	23.8309	18.813
ENSG00000068971	38.4982	68.2178
ENSG00000068976	2.72453	2.19837
ENSG00000068985	0.0879339	0.102268
ENSG00000069011	0.141841	0.0876094
ENSG00000069018	0.0515115	0.010092
ENSG00000069020	7.01424	7.07816
ENSG00000069122	0.0672636	0.0355841
ENSG00000069188	1.18268	1.68282
ENSG00000069206	0.0343696	0.0343711
ENSG00000069248	23.2298	21.4654
ENSG00000069275	28.0765	30.8226
ENSG00000069329	84.3294	66.7349
ENSG00000069345	44.9751	51.3854
ENSG00000069399	301.149	135.7
ENSG00000069424	58.9544	67.0824
ENSG00000069431	0.0838698	0.0486459
ENSG00000069482	0.292219	9.17723
ENSG00000069493	94.8879	96.0676
ENSG00000069509	4.3323	4.38918
ENSG00000069535	0.672729	0.630054
ENSG00000069667	30.2719	36.0864
ENSG00000069696	0.717325	0.333496
ENSG00000069702	5.55624	6.89624
ENSG00000069764	0.151749	0.134757
ENSG00000069812	0.156926	0.051656
ENSG00000069849	47.9606	38.9026
ENSG00000069869	6.56979	4.47411
ENSG00000069943	20.7514	19.7598
ENSG00000069956	30.5791	25.4402
ENSG00000069966	9.57963	9.15734
ENSG00000069974	194.122	108.171
ENSG00000069998	7.67917	6.2612
ENSG00000070010	30.194	29.4112
ENSG00000070018	0.574011	0.73172
ENSG00000070019	2.22883	1.15861
ENSG00000070031	0.854032	0.157259
ENSG00000070047	8.07434	7.38197
ENSG00000070061	11.3425	10.0711
ENSG00000070081	44.9092	32.9989
ENSG00000070087	2.50966	2.17544
ENSG00000070159	0.134916	0.0929422
ENSG00000070182	29.1801	87.1841
ENSG00000070190	95.9676	52.3754
ENSG00000070193	0.0391837	0.0110156
ENSG00000070214	11.7376	8.28277
ENSG00000070269	31.6432	19.3334
ENSG00000070366	13.2644	12.6949
ENSG00000070367	24.2497	21.5523
ENSG00000070371	3.21105	1.88633
ENSG00000070388	0.220723	0.227097
ENSG00000070404	4.07283	3.18456
ENSG00000070413	25.2189	22.1188
ENSG00000070423	26.8181	30.2022
ENSG00000070444	21.9042	21.1084
ENSG00000070476	10.4493	9.97437
ENSG00000070495	12.3548	8.22493
ENSG00000070501	55.307	26.9336
ENSG00000070526	1.39518	1.31955
ENSG00000070540	48.2768	36.4581
ENSG00000070601	0.0733128	0.0270959
ENSG00000070610	28.2346	32.0591
ENSG00000070614	43.6876	40.2742
ENSG00000070669	0.780091	0.700035
ENSG00000070718	9.28459	8.24649
ENSG00000070729	0.702422	0.352461
ENSG00000070731	12.2271	7.49051
ENSG00000070748	0.064839	0.0522056
ENSG00000070756	1732.37	3683.33
ENSG00000070759	8.02635	6.1488
ENSG00000070761	13.5497	11.9931
ENSG00000070770	32.208	32.6194
ENSG00000070778	0.0779451	0.0738616
ENSG00000070785	9.32499	7.36689
ENSG00000070808	0.162931	0.0956326
ENSG00000070814	10.152	9.29541
ENSG00000070831	3.08744	2.78861
ENSG00000070882	9.33812	9.0405
ENSG00000070886	0.0498266	0.0319138
ENSG00000070915	0.234457	0.108699
ENSG00000070950	16.4976	14.0042
ENSG00000070961	37.3816	43.0876
ENSG00000070985	0.130329	0.0638588
ENSG00000071051	35.6129	26.8135
ENSG00000071054	63.8742	49.7605
ENSG00000071073	33.7836	26.535
ENSG00000071082	501.379	466.715
ENSG00000071127	409.587	332.325
ENSG00000071189	40.4748	32.8837
ENSG00000071203	0.370988	0.089673
ENSG00000071205	3.02261	2.65428
ENSG00000071242	2.75719	3.05972
ENSG00000071243	16.7005	12.6284
ENSG00000071246	4.27504	4.8438
ENSG00000071282	0.16826	0.143239
ENSG00000071462	14.8655	11.6693
ENSG00000071537	77.093	59.6957
ENSG00000071539	5.15631	4.582
ENSG00000071553	81.8905	75.3835
ENSG00000071564	49.8481	84.2138
ENSG00000071575	39.0908	36.9156
ENSG00000071626	20.2449	16.2544
ENSG00000071655	12.9897	14.9865
ENSG00000071677	0.00819569	0.0148294
ENSG00000071794	10.7063	8.97783
ENSG00000071859	32.0819	28.8221
ENSG00000071889	13.445	17.0981
ENSG00000071894	40.0379	37.8388
ENSG00000071909	0.25627	0.277337
ENSG00000071967	24.8379	49.7417
ENSG00000071991	0.0373379	0.0432584
ENSG00000071994	31.0273	26.5628
ENSG00000072041	0.0430609	0.0808597
ENSG00000072042	24.7268	24.519
ENSG00000072062	87.885	73.3606
ENSG00000072071	8.38587	8.05606
ENSG00000072080	0.100753	0.0535229
ENSG00000072110	285.287	179.525
ENSG00000072121	15.2838	14.1701
ENSG00000072133	0.0815501	0.0402044
ENSG00000072134	3.86402	6.10874
ENSG00000072135	130.613	127.762
ENSG00000072163	7.5584	6.27261
ENSG00000072182	0.103292	0.0825417
ENSG00000072195	1.41765	0.957429
ENSG00000072201	2.26567	2.06192
ENSG00000072210	9.11565	8.17068
ENSG00000072274	124.346	266.059
ENSG00000072310	27.5987	28.2413
ENSG00000072315	0.0622908	0.0617577
ENSG00000072364	68.9497	61.7213
ENSG00000072401	76.7395	40.7294
ENSG00000072415	6.51417	7.02851
ENSG00000072422	7.14633	5.35498
ENSG00000072501	24.9279	21.546
ENSG00000072506	25.0652	22.4511
ENSG00000072518	60.5538	48.4315
ENSG00000072571	6.86883	5.27341
ENSG00000072609	41.1304	36.8579
ENSG00000072657	0.0983591	0.0467822
ENSG00000072682	1.20802	0.560308
ENSG00000072694	8.94563	9.14941
ENSG00000072736	47.6806	58.0507
ENSG00000072756	22.3296	16.2857
ENSG00000072778	106.661	116.518
ENSG00000072786	351.409	356.638
ENSG00000072803	36.7852	36.0228
ENSG00000072818	141.595	95.1285
ENSG00000072832	0.155106	0.137904
ENSG00000072840	0.531172	0.470781
ENSG00000072849	32.6187	25.2137
ENSG00000072858	20.1675	19.067
ENSG00000072864	57.2406	68.6388
ENSG00000072952	21.0298	13.3191
ENSG00000072954	3.51972	2.47875
ENSG00000072958	47.5021	43.1953
ENSG00000073008	3.50469	2.59078
ENSG00000073050	10.888	9.36276
ENSG00000073060	4.66707	5.08092
ENSG00000073067	0.141924	0.110391
ENSG00000073111	9.09858	8.44901
ENSG00000073146	0.133815	0.0951869
ENSG00000073150	4.17685	2.86656
ENSG00000073169	7.07733	6.38134
ENSG00000073282	0.414685	0.4024
ENSG00000073331	64.4219	41.186
ENSG00000073350	9.14653	9.29137
ENSG00000073417	9.15573	8.14735
ENSG00000073464	2.11722	2.6986
ENSG00000073536	4.66151	3.7917
ENSG00000073578	35.6912	40.4348
ENSG00000073584	7.4349	6.6197
ENSG00000073598	0.0638765	0.0432057
ENSG00000073605	8.76513	7.15368
ENSG00000073614	97.6909	91.9665
ENSG00000073670	0.158922	0.0993592
ENSG00000073711	1.73466	1.38653
ENSG00000073712	0.152663	0.13277
ENSG00000073734	0.10967	0.086555
ENSG00000073737	51.9022	21.3788
ENSG00000073754	0.0786108	0.144121
ENSG00000073756	19.2855	10.6242
ENSG00000073792	101.567	333.578
ENSG00000073803	7.4112	6.20035
ENSG00000073849	164.534	187.12
ENSG00000073861	19.2014	28.447
ENSG00000073905	0.14711	0.0668577
ENSG00000073910	18.5667	14.8948
ENSG00000073921	656.149	512.844
ENSG00000073969	33.6343	26.0997
ENSG00000074047	0.0625113	0.0477078
ENSG00000074054	26.5059	25.2532
ENSG00000074071	15.3762	13.19
ENSG00000074181	0.513147	1.37286
ENSG00000074201	56.4059	45.4671
ENSG00000074211	0.125691	0.0957659
ENSG00000074219	1.3035	1.08484
ENSG00000074266	14.3253	11.2463
ENSG00000074276	1.62739	1.22709
ENSG00000074317	0.156827	0.244281
ENSG00000074319	90.5975	137.533
ENSG00000074356	16.2564	14.2492
ENSG00000074370	110.55	139.1
ENSG00000074410	0.323733	0.257764
ENSG00000074416	10.4803	13.1763
ENSG00000074527	0.0984446	0.0670868
ENSG00000074582	9.92209	6.79564
ENSG00000074590	0.202071	0.272007
ENSG00000074603	40.8985	39.1729
ENSG00000074621	2.67359	3.40928
ENSG00000074657	5.88593	5.56105
ENSG00000074660	23.6877	11.5033
ENSG00000074695	42.8809	33.0491
ENSG00000074696	12.8655	11.4386
ENSG00000074706	63.8575	42.8707
ENSG00000074755	46.7783	45.0947
ENSG00000074771	0.0633184	0.0311129
ENSG00000074800	386.153	327.287
ENSG00000074803	0.345134	0.739992
ENSG00000074842	32.927	21.6085
ENSG00000074855	1.62546	1.58244
ENSG00000074935	7.77006	6.07951
ENSG00000074964	5.03292	3.35168
ENSG00000074966	21.3205	22.0103
ENSG00000075035	0.161478	0.272079
ENSG00000075043	0.67399	0.379816
ENSG00000075073	0.72379	1.01278
ENSG00000075089	14.8103	11.4083
ENSG00000075131	3.6076	2.54252
ENSG00000075142	39.9354	34.5196
ENSG00000075151	56.3451	42.2078
ENSG00000075188	11.0204	9.40313
ENSG00000075213	0.465936	0.578613
ENSG00000075218	4.63533	5.20161
ENSG00000075223	4.98964	3.83604
ENSG00000075234	51.9185	58.5279
ENSG00000075239	13.8632	13.1317
ENSG00000075240	13.6286	14.0322
ENSG00000075275	1.80668	1.97686
ENSG00000075290	0.201477	0.122821
ENSG00000075292	108.835	90.5788
ENSG00000075303	35.8791	27.9787
ENSG00000075336	5.7108	4.14697
ENSG00000075340	9.49472	17.224
ENSG00000075388	0.0397549	0.0297174
ENSG00000075391	0.311285	0.349529
ENSG00000075399	25.7558	11.425
ENSG00000075407	4.98772	4.52903
ENSG00000075413	111.844	127.532
ENSG00000075415	116.203	108.729
ENSG00000075420	126.73	73.3496
ENSG00000075426	70.9556	49.1065
ENSG00000075429	0.0483915	0.0219846
ENSG00000075461	0.0390847	0.0115814
ENSG00000075539	47.0616	51.8007
ENSG00000075568	65.9838	55.4113
ENSG00000075618	4.48811	4.03433
ENSG00000075624	14571.9	11868.5
ENSG00000075643	0.12894	0.0738409
ENSG00000075651	12.7963	9.12224
ENSG00000075673	0.0437161	0.0335945
ENSG00000075702	1.73661	1.42163
ENSG00000075711	25.8777	23.0468
ENSG00000075785	391.896	260.787
ENSG00000075790	14.4281	14.5633
ENSG00000075826	4.54273	3.43883
ENSG00000075856	37.7973	34.5207
ENSG00000075884	179.295	137.55
ENSG00000075886	1.06209	0.816125
ENSG00000075891	0.0864474	0.0747957
ENSG00000075914	8.45016	6.77833
ENSG00000075945	11.4994	12.0285
ENSG00000075975	14.5264	12.1325
ENSG00000076003	22.0517	19.1096
ENSG00000076043	26.3329	81.3967
ENSG00000076053	14.5586	10.7337
ENSG00000076067	5.22791	4.70861
ENSG00000076108	95.2497	99.5977
ENSG00000076201	17.3744	18.7785
ENSG00000076242	29.3475	22.8434
ENSG00000076248	5.00913	4.72166
ENSG00000076258	2.29015	1.78139
ENSG00000076321	12.7887	11.9805
ENSG00000076344	0.0856867	0.0498122
ENSG00000076351	0.785831	1.0855
ENSG00000076356	2.1822	2.4905
ENSG00000076382	9.22533	7.99608
ENSG00000076513	127.182	124.653
ENSG00000076554	21.1509	19.2451
ENSG00000076555	2.69298	2.88948
ENSG00000076604	13.4129	12.3356
ENSG00000076641	100.108	81.0011
ENSG00000076650	12.6386	8.68368
ENSG00000076662	113.806	77.1692
ENSG00000076685	91.6629	58.7038
ENSG00000076706	0.993732	0.665316
ENSG00000076716	0.0717498	0.0762563
ENSG00000076770	107.648	308.262
ENSG00000076826	0.342483	0.259671
ENSG00000076864	29.0857	149.784
ENSG00000076924	18.5724	17.0326
ENSG00000076928	118.99	99.473
ENSG00000076944	114.613	98.0351
ENSG00000076984	29.1867	53.7473
ENSG00000077009	0.0814682	0.0912036
ENSG00000077044	62.5353	57.6306
ENSG00000077063	0.0947962	0.110881
ENSG00000077080	0.161609	0.0780265
ENSG00000077092	1.23817	1.21525
ENSG00000077097	44.1454	44.1364
ENSG00000077147	47.7007	40.9084
ENSG00000077150	97.87	57.0895
ENSG00000077152	3.21358	2.62542
ENSG00000077157	16.8419	12.7761
ENSG00000077232	25.1773	24.2305
ENSG00000077235	35.4094	35.4437
ENSG00000077238	314.606	200.819
ENSG00000077254	84.4741	103.519
ENSG00000077264	0.0869587	0.0433342
ENSG00000077274	0.0202498	0.0068821
ENSG00000077279	0.0198639	0.00671083
ENSG00000077312	49.4718	39.1368
ENSG00000077327	0.21434	0.319199
ENSG00000077348	12.5659	9.91033
ENSG00000077380	41.4371	34.98
ENSG00000077420	264.034	178.755
ENSG00000077454	27.4854	22.9252
ENSG00000077458	23.1146	20.4799
ENSG00000077463	12.0866	8.58863
ENSG00000077498	0.0560884	0.0214941
ENSG00000077514	19.2995	14.3651
ENSG00000077522	0.103692	0.0413874
ENSG00000077549	316.104	258.869
ENSG00000077585	21.1859	22.4925
ENSG00000077616	2.19676	1.38745
ENSG00000077684	13.8243	14.4483
ENSG00000077713	3.94426	3.87968
ENSG00000077721	55.1972	45.0103
ENSG00000077782	2.42476	2.30923
ENSG00000077800	0.117789	0.0691701
ENSG00000077935	0.26843	0.268045
ENSG00000077942	0.550935	0.326758
ENSG00000077943	0.21367	0.120073
ENSG00000077984	179.207	142.416
ENSG00000078018	0.365991	0.457877
ENSG00000078043	15.659	14.126
ENSG00000078053	1.39037	1.49872
ENSG00000078061	53.9745	67.1337
ENSG00000078070	6.87245	6.40485
ENSG00000078081	10.854	4.76567
ENSG00000078098	1.9187	0.8449
ENSG00000078114	6.80416	4.25299
ENSG00000078124	27.6971	19.3906
ENSG00000078140	50.8294	41.983
ENSG00000078142	41.7088	33.6674
ENSG00000078177	5.05869	4.65451
ENSG00000078237	1.0209	0.764149
ENSG00000078246	3.85128	4.87182
ENSG00000078269	6.74885	5.94611
ENSG00000078295	0.13123	0.111611
ENSG00000078304	180.36	164.022
ENSG00000078319	4.31088	3.65327
ENSG00000078328	0.14073	0.0675542
ENSG00000078369	263.041	218.616
ENSG00000078399	0.324598	0.442527
ENSG00000078401	0.839854	0.629429
ENSG00000078403	25.0871	24.1076
ENSG00000078487	4.35356	3.87679
ENSG00000078549	0.065886	0.0267195
ENSG00000078579	0.0458091	0.0097205
ENSG00000078589	38.4748	43.058
ENSG00000078596	53.6198	48.8417
ENSG00000078618	118.305	114.925
ENSG00000078668	44.0621	40.2099
ENSG00000078674	81.3522	107.14
ENSG00000078687	11.4942	10.2795
ENSG00000078699	5.72538	10.6755
ENSG00000078725	0.0282977	0.0414676
ENSG00000078747	74.1712	65.6168
ENSG00000078795	1.04291	0.89164
ENSG00000078804	7.23036	5.97135
ENSG00000078808	36.3572	28.9986
ENSG00000078814	4.81018	3.15575
ENSG00000078898	0.0648138	0.0253256
ENSG00000078900	0.737155	0.692455
ENSG00000078902	44.7442	39.4108
ENSG00000078967	6.12901	6.06027
ENSG00000079101	0.0665253	0.053018
ENSG00000079102	0.439047	0.448708
ENSG00000079112	0.0731454	0.111435
ENSG00000079134	15.0117	11.7995
ENSG00000079150	1.22689	0.777702
ENSG00000079156	0.622867	1.53175
ENSG00000079215	11.9225	4.06026
ENSG00000079246	195.126	153.008
ENSG00000079257	8.56757	8.4636
ENSG00000079263	73.0679	50.9638
ENSG00000079277	57.2754	41.2983
ENSG00000079308	315.317	847.528
ENSG00000079313	21.6401	26.2529
ENSG00000079332	37.8761	29.5077
ENSG00000079335	18.5652	14.8473
ENSG00000079337	1.60063	1.08095
ENSG00000079385	208.035	58.7036
ENSG00000079387	23.2998	21.8679
ENSG00000079393	1.77867	1.01801
ENSG00000079432	29.3495	35.4791
ENSG00000079435	6.16147	6.03675
ENSG00000079459	66.8784	82.9916
ENSG00000079462	9.66691	7.87207
ENSG00000079482	1.20157	2.04852
ENSG00000079557	0.051025	0.0178126
ENSG00000079616	18.2541	19.7176
ENSG00000079689	0.0518178	0.0834151
ENSG00000079691	4.24604	4.2425
ENSG00000079739	13.0713	11.2398
ENSG00000079785	24.9733	20.5296
ENSG00000079805	175.409	144.412
ENSG00000079819	5.15548	5.96602
ENSG00000079841	0.0816155	0.0652279
ENSG00000079931	0.970609	1.02967
ENSG00000079950	54.9023	49.7082
ENSG00000079974	7.03668	7.03169
ENSG00000079999	25.574	27.0839
ENSG00000080007	2.78344	1.4487
ENSG00000080031	0.371619	0.685673
ENSG00000080166	0.0743856	0.0661007
ENSG00000080189	23.6806	25.4032
ENSG00000080200	3.20812	2.68218
ENSG00000080224	0.0536178	0.0924245
ENSG00000080293	0.16751	0.142557
ENSG00000080298	15.9121	16.218
ENSG00000080345	23.4235	18.6848
ENSG00000080371	27.4062	21.3206
ENSG00000080493	0.605029	1.05292
ENSG00000080503	84.2142	85.2559
ENSG00000080511	0.0417222	0.0139419
ENSG00000080546	10.4015	13.0144
ENSG00000080561	0.301497	0.251664
ENSG00000080572	0.00695373	0.0198468
ENSG00000080573	0.380827	0.392383
ENSG00000080603	1.95115	2.2371
ENSG00000080608	22.8005	18.8343
ENSG00000080618	0.129159	0.138448
ENSG00000080644	0.115722	0.124916
ENSG00000080709	0.0905395	0.0652241
ENSG00000080802	23.9286	22.336
ENSG00000080815	136.355	103.832
ENSG00000080819	8.52339	21.8627
ENSG00000080822	50.6544	42.8249
ENSG00000080823	1.44958	3.74459
ENSG00000080824	1301.77	596.107
ENSG00000080839	20.2077	16.1199
ENSG00000080845	15.059	13.0745
ENSG00000080854	1.5512	1.1218
ENSG00000080910	0.0223359	0.0128991
ENSG00000080947	2.89418	2.5438
ENSG00000080986	11.3701	8.98958
ENSG00000081014	6.23837	6.24623
ENSG00000081019	24.1917	16.9007
ENSG00000081026	1.96269	1.17968
ENSG00000081041	0.698883	0.792315
ENSG00000081051	0.0467358	0.103327
ENSG00000081052	0.732682	0.59565
ENSG00000081059	123.796	105.667
ENSG00000081087	53.7754	42.3971
ENSG00000081138	0.0370657	0.0308301
ENSG00000081148	0.315467	0.325734
ENSG00000081154	83.1294	76.0179
ENSG00000081177	2.68078	2.29105
ENSG00000081181	9.53187	19.5808
ENSG00000081189	53.0914	62.7136
ENSG00000081237	1792.71	1305.75
ENSG00000081248	0.0451776	0.01844
ENSG00000081277	0.0795374	0.0555619
ENSG00000081307	12.7283	10.4446
ENSG00000081320	393.024	320.109
ENSG00000081377	6.01796	6.36395
ENSG00000081386	6.64442	7.35863
ENSG00000081479	0.075723	0.0643789
ENSG00000081665	19.8206	16.6465
ENSG00000081692	2.27719	2.08763
ENSG00000081721	7.02333	5.61836
ENSG00000081760	4.65184	3.7029
ENSG00000081791	27.1411	25.3761
ENSG00000081800	0.0468171	0.032868
ENSG00000081803	0.0892546	0.0618834
ENSG00000081818	0.0216702	0.00425137
ENSG00000081842	0.0107624	0.00376234
ENSG00000081853	0.0151072	0.0161648
ENSG00000081870	17.2865	14.4049
ENSG00000081913	11.8619	11.3597
ENSG00000081923	2.52755	2.3784
ENSG00000081985	2.87479	2.10137
ENSG00000082014	23.6427	18.3283
ENSG00000082068	8.47616	7.12042
ENSG00000082074	586.061	356.297
ENSG00000082126	0.103905	0.0733356
ENSG00000082146	670.51	1896.41
ENSG00000082153	112.119	86.5196
ENSG00000082175	0.0496307	0.0358076
ENSG00000082196	0.47829	0.466666
ENSG00000082212	49.8758	34.0107
ENSG00000082213	19.4134	24.0483
ENSG00000082258	33.7413	26.8755
ENSG00000082269	3.77315	3.54262
ENSG00000082293	3.349	4.57763
ENSG00000082397	23.016	19.5956
ENSG00000082438	16.0029	15.0648
ENSG00000082458	1.34238	1.76711
ENSG00000082482	0.0597363	0.0113528
ENSG00000082497	0.0415381	0.0224063
ENSG00000082512	12.3297	12.7529
ENSG00000082515	6.11056	5.78451
ENSG00000082516	11.0397	12.1361
ENSG00000082556	0.0340361	0.0193246
ENSG00000082641	32.0753	33.447
ENSG00000082684	0.101047	0.0783741
ENSG00000082701	47.1889	42.2106
ENSG00000082781	16.9685	17.9728
ENSG00000082805	9.26676	9.13139
ENSG00000082898	234.187	143.042
ENSG00000082929	0.150669	0.0458269
ENSG00000082996	137.117	90.184
ENSG00000083067	0.0896904	0.0713729
ENSG00000083093	7.23124	7.2521
ENSG00000083097	8.36562	8.15407
ENSG00000083099	12.3116	11.5717
ENSG00000083123	6.19704	5.46862
ENSG00000083168	57.0077	49.3752
ENSG00000083223	89.6759	69.888
ENSG00000083290	10.0404	11.2971
ENSG00000083307	0.0749077	0.0668333
ENSG00000083312	101.24	122.362
ENSG00000083444	51.2647	35.0655
ENSG00000083454	24.3449	23.9386
ENSG00000083457	8.80735	6.84423
ENSG00000083520	12.8384	10.5478
ENSG00000083535	13.9401	11.1371
ENSG00000083544	9.36557	7.84384
ENSG00000083622	0.0108148	0.0541232
ENSG00000083635	1.22581	0.977279
ENSG00000083642	32.2791	27.6131
ENSG00000083720	16.2487	13.6415
ENSG00000083750	6.28075	8.04058
ENSG00000083782	0.0553314	0.0203707
ENSG00000083799	91.8768	71.9701
ENSG00000083807	0.957212	0.816794
ENSG00000083812	3.67074	3.86273
ENSG00000083814	7.47605	7.05235
ENSG00000083817	1.75187	1.77918
ENSG00000083828	22.1492	16.4493
ENSG00000083838	0.799808	0.76087
ENSG00000083844	15.788	16.9401
ENSG00000083845	446.64	420.836
ENSG00000083857	0.695372	0.768461
ENSG00000083896	42.4728	37.601
ENSG00000083937	28.0978	19.1789
ENSG00000084070	399.207	333.986
ENSG00000084072	15.2062	12.9431
ENSG00000084073	48.3472	33.6155
ENSG00000084090	73.5836	73.105
ENSG00000084092	7.38768	7.04983
ENSG00000084093	38.8038	39.829
ENSG00000084110	26.4957	18.3663
ENSG00000084112	23.69	25.1395
ENSG00000084207	85.8231	83.7413
ENSG00000084234	276.833	226.1
ENSG00000084444	2.76118	3.88205
ENSG00000084453	0.163797	0.114137
ENSG00000084463	42.9067	42.6008
ENSG00000084623	103.423	84.4954
ENSG00000084628	0.152613	0.11126
ENSG00000084636	0.343617	0.241984
ENSG00000084652	12.2446	10.7299
ENSG00000084674	0.0378747	0.0277919
ENSG00000084676	45.364	51.7219
ENSG00000084693	9.09657	13.5616
ENSG00000084710	0.421567	0.349935
ENSG00000084731	4.04898	3.80315
ENSG00000084733	175.994	154.977
ENSG00000084734	0.392963	0.231299
ENSG00000084754	58.215	64.8584
ENSG00000084764	3.68767	3.82634
ENSG00000084774	21.2105	18.7181
ENSG00000085063	64.6001	54.4362
ENSG00000085117	80.261	76.8084
ENSG00000085185	6.53678	6.74198
ENSG00000085224	58.7724	53.0922
ENSG00000085231	5.2553	3.82127
ENSG00000085265	163.729	92.8886
ENSG00000085274	5.87867	6.92503
ENSG00000085276	0.330591	0.409898
ENSG00000085365	15.3636	14.1493
ENSG00000085377	20.0708	17.6976
ENSG00000085382	3.49136	2.95576
ENSG00000085415	13.9951	12.8277
ENSG00000085433	7.21641	6.44792
ENSG00000085449	78.4777	58.6983
ENSG00000085465	0.482101	0.485881
ENSG00000085491	11.8576	9.34824
ENSG00000085511	9.79686	9.53555
ENSG00000085514	206.134	137.95
ENSG00000085552	0.0958316	0.136685
ENSG00000085563	3.41962	3.85923
ENSG00000085644	8.49578	11.4118
ENSG00000085662	34.9963	34.2125
ENSG00000085719	110.177	98.5618
ENSG00000085721	13.2096	13.6023
ENSG00000085733	14.5635	14.7944
ENSG00000085741	1.27503	0.58005
ENSG00000085760	11.4941	10.7709
ENSG00000085788	11.5746	16.3385
ENSG00000085831	1.65261	3.46725
ENSG00000085832	94.5578	93.1932
ENSG00000085840	1.99916	3.31139
ENSG00000085871	9.97868	7.93617
ENSG00000085872	15.3258	14.0845
ENSG00000085978	16.1074	13.6223
ENSG00000085982	7.6757	7.8987
ENSG00000085998	6.13118	6.1556
ENSG00000085999	1.77126	1.8186
ENSG00000086015	8.45437	8.05367
ENSG00000086061	179.701	119.245
ENSG00000086062	67.6843	69.7807
ENSG00000086065	65.2284	41.5734
ENSG00000086102	19.9948	19.3971
ENSG00000086159	0.0619125	0.0554535
ENSG00000086189	22.7269	19.2791
ENSG00000086200	11.7507	9.89155
ENSG00000086205	0.0542323	0.067352
ENSG00000086232	280.384	828.242
ENSG00000086288	5.46117	4.39826
ENSG00000086289	1.67685	1.57135
ENSG00000086300	133.739	70.4889
ENSG00000086475	15.8112	12.5864
ENSG00000086504	17.0669	13.8393
ENSG00000086506	0.893073	3.11605
ENSG00000086544	5.74669	5.28606
ENSG00000086548	2.65025	7.01334
ENSG00000086570	0.129539	0.127132
ENSG00000086589	68.7753	56.6094
ENSG00000086598	119.308	84.2657
ENSG00000086619	8.35313	6.96934
ENSG00000086666	124.014	101.723
ENSG00000086696	0.0940573	0.0562587
ENSG00000086712	4.36225	3.80572
ENSG00000086717	0.582437	0.341485
ENSG00000086730	108.821	61.0351
ENSG00000086758	61.4019	105.356
ENSG00000086827	7.30909	6.37141
ENSG00000086848	2.56141	2.59148
ENSG00000086967	0.308626	0.248774
ENSG00000086991	0.0748249	0.0419735
ENSG00000087008	8.63587	7.64878
ENSG00000087053	15.6746	16.6913
ENSG00000087074	51.5216	67.6155
ENSG00000087076	0.149117	0.244934
ENSG00000087077	5.30334	3.95201
ENSG00000087085	4.31883	19.0763
ENSG00000087086	7378.21	8076.87
ENSG00000087087	50.3132	41.0588
ENSG00000087088	55.8782	47.3258
ENSG00000087095	25.9436	22.3381
ENSG00000087111	35.1728	39.8087
ENSG00000087116	0.58881	1.53753
ENSG00000087128	0.0363458	0.0122629
ENSG00000087152	62.8867	61.5987
ENSG00000087157	107.49	52.1576
ENSG00000087191	32.0567	26.0099
ENSG00000087206	50.5723	67.5229
ENSG00000087237	8.75713	5.33652
ENSG00000087245	0.114493	0.0822066
ENSG00000087250	0.0805428	0.0524424
ENSG00000087253	148.65	68.127
ENSG00000087258	1.29991	1.2342
ENSG00000087263	15.2078	13.1393
ENSG00000087266	115.572	88.4894
ENSG00000087269	6.79209	5.91169
ENSG00000087274	169.548	257.072
ENSG00000087299	1.84522	1.85746
ENSG00000087301	28.9078	25.4821
ENSG00000087302	22.4864	19.3924
ENSG00000087303	0.720684	0.574365
ENSG00000087338	17.3908	15.3453
ENSG00000087365	137.578	111.436
ENSG00000087448	4.91055	4.8751
ENSG00000087460	703.206	1109.52
ENSG00000087470	31.3126	29.065
ENSG00000087494	0.0420904	0.0171715
ENSG00000087495	0.291289	0.186811
ENSG00000087502	38.0744	25.8811
ENSG00000087510	0.0431909	0.0314247
ENSG00000087586	15.266	10.2488
ENSG00000087589	5.36989	5.62131
ENSG00000087842	0.649698	0.863123
ENSG00000087884	1.83684	1.71891
ENSG00000087903	16.7283	18.1994
ENSG00000087995	5.16761	4.72424
ENSG00000088002	0.281525	0.192438
ENSG00000088035	13.532	11.0966
ENSG00000088038	26.9835	24.1376
ENSG00000088053	4.68026	5.51445
ENSG00000088179	59.9918	66.2585
ENSG00000088205	33.365	28.4284
ENSG00000088247	65.1064	60.8731
ENSG00000088256	2.12098	2.69717
ENSG00000088280	1.3949	3.66319
ENSG00000088298	40.0027	24.1861
ENSG00000088305	0.28961	0.24381
ENSG00000088320	0.0564336	0.0169414
ENSG00000088325	7.3603	9.1671
ENSG00000088340	0.689844	0.350115
ENSG00000088356	2.70322	2.14643
ENSG00000088367	0.167647	0.146153
ENSG00000088386	0.0480695	0.0419819
ENSG00000088387	10.7209	9.69021
ENSG00000088448	101.649	85.9715
ENSG00000088451	9.53487	7.88142
ENSG00000088538	0.344395	0.270494
ENSG00000088543	1.81634	1.88857
ENSG00000088682	16.444	14.1256
ENSG00000088726	8.27116	7.02746
ENSG00000088727	0.989698	0.732425
ENSG00000088756	0.114824	0.0573209
ENSG00000088766	8.8086	6.54927
ENSG00000088782	0.0130214	0.0181869
ENSG00000088808	3.04054	3.37807
ENSG00000088812	3.72402	3.86351
ENSG00000088826	74.2561	93.6937
ENSG00000088827	3.01884	5.14352
ENSG00000088832	315.464	227
ENSG00000088833	46.1826	36.0758
ENSG00000088836	0.382574	0.291913
ENSG00000088854	1.79443	1.64696
ENSG00000088876	2.23987	2.02161
ENSG00000088881	0.346652	0.233959
ENSG00000088882	0.496607	0.503975
ENSG00000088888	8.16062	9.08529
ENSG00000088899	0.131018	0.154956
ENSG00000088926	0.142343	0.0982573
ENSG00000088930	32.6569	27.1046
ENSG00000088970	12.3733	16.3527
ENSG00000088986	169.583	325.832
ENSG00000088992	67.0421	123.755
ENSG00000089006	56.1298	58.5677
ENSG00000089009	521.933	430.971
ENSG00000089012	19.2256	19.1753
ENSG00000089022	11.7009	10.0787
ENSG00000089041	17.9842	16.2346
ENSG00000089048	4.68493	4.09822
ENSG00000089050	4.8689	4.80453
ENSG00000089053	51.1396	47.9041
ENSG00000089057	7.03722	7.38315
ENSG00000089060	20.9472	18.7599
ENSG00000089063	57.6423	54.9137
ENSG00000089091	0.62176	0.550958
ENSG00000089094	14.2967	17.3406
ENSG00000089101	0.256434	0.188273
ENSG00000089116	0.0503285	0.024543
ENSG00000089123	3.18368	2.88851
ENSG00000089127	222.679	160.663
ENSG00000089154	74.4988	70.5002
ENSG00000089157	610.749	569.767
ENSG00000089159	157.486	111.42
ENSG00000089163	0.835555	0.592427
ENSG00000089169	11.2676	8.32109
ENSG00000089177	3.12771	2.96981
ENSG00000089195	5.20703	3.88329
ENSG00000089199	0.0713403	0.0617059
ENSG00000089220	21.9722	19.4891
ENSG00000089225	0.0746256	0.0265108
ENSG00000089234	22.2639	20.8244
ENSG00000089248	41.3726	33.1906
ENSG00000089250	0.0780808	0.0329431
ENSG00000089280	50.0523	41.5169
ENSG00000089289	41.5945	36.1004
ENSG00000089327	182.365	172.032
ENSG00000089335	8.74686	7.23057
ENSG00000089351	203.361	107.13
ENSG00000089356	0.117441	0.0352179
ENSG00000089472	0.136683	0.0838332
ENSG00000089486	19.5866	20.035
ENSG00000089505	27.9093	14.1933
ENSG00000089558	0.101652	0.112278
ENSG00000089597	92.1675	83.159
ENSG00000089639	148.055	114.136
ENSG00000089682	10.2684	12.2841
ENSG00000089685	6.39037	6.16725
ENSG00000089692	20.2975	31.3159
ENSG00000089693	94.9301	85.0839
ENSG00000089723	0.941967	0.937438
ENSG00000089737	37.4494	52.0823
ENSG00000089775	9.07681	8.64051
ENSG00000089818	14.2575	11.2237
ENSG00000089820	95.9668	87.3409
ENSG00000089847	0.261842	0.138422
ENSG00000089876	4.05958	7.0518
ENSG00000089902	55.3552	53.6547
ENSG00000089916	21.9977	20.6008
ENSG00000090006	8.49256	9.6466
ENSG00000090013	257.952	414.889
ENSG00000090020	20.4661	20.7359
ENSG00000090054	51.1573	37.1803
ENSG00000090060	330.168	286.658
ENSG00000090061	11.5313	11.3831
ENSG00000090097	2.77439	3.49525
ENSG00000090104	5.1737	5.85206
ENSG00000090238	451.27	816.104
ENSG00000090263	8.95927	6.6344
ENSG00000090266	24.7977	19.7254
ENSG00000090273	31.8288	23.4344
ENSG00000090316	63.29	46.2578
ENSG00000090339	70.0259	32.0371
ENSG00000090372	37.6026	46.2103
ENSG00000090376	99.0216	72.6827
ENSG00000090382	2048.01	1142.87
ENSG00000090402	0.0242799	0.0278997
ENSG00000090432	8.58816	8.00396
ENSG00000090447	4.01954	3.64117
ENSG00000090470	15.6768	13.1691
ENSG00000090487	110.672	106
ENSG00000090512	0.0652173	0.0166242
ENSG00000090520	12.5701	6.73247
ENSG00000090530	0.448311	0.251296
ENSG00000090534	0.0853754	0.0491733
ENSG00000090539	0.0809158	0.0516058
ENSG00000090554	1.06197	0.855421
ENSG00000090565	7.26626	7.42048
ENSG00000090581	28.6072	25.0097
ENSG00000090612	6.37046	5.00718
ENSG00000090615	16.133	20.3438
ENSG00000090621	69.6658	70.1359
ENSG00000090659	0.324114	0.216795
ENSG00000090661	16.138	15.2345
ENSG00000090674	64.7649	115.721
ENSG00000090686	47.75	39.256
ENSG00000090776	1.28849	1.20058
ENSG00000090857	9.20195	9.07568
ENSG00000090861	72.8787	62.0858
ENSG00000090863	65.1458	69.3
ENSG00000090889	2.82982	3.23739
ENSG00000090905	20.8098	21.7165
ENSG00000090924	19.845	23.1238
ENSG00000090932	0.161459	0.137166
ENSG00000090971	1.24268	1.41476
ENSG00000090975	7.59838	9.21824
ENSG00000090989	27.4913	20.46
ENSG00000091009	6.8453	6.29976
ENSG00000091010	0.0239731	0.0249582
ENSG00000091039	181.988	137.97
ENSG00000091073	31.2828	23.5229
ENSG00000091106	38.7078	25.9691
ENSG00000091127	5.58891	4.38669
ENSG00000091128	0.0832924	0.0493014
ENSG00000091129	0.361158	0.31934
ENSG00000091136	2.51082	2.10684
ENSG00000091137	0.358534	0.289709
ENSG00000091138	0.407122	0.393167
ENSG00000091140	38.7782	31.0755
ENSG00000091157	23.5241	23.0651
ENSG00000091164	35.3223	39.3673
ENSG00000091181	1.96497	3.25302
ENSG00000091262	0.73993	0.658334
ENSG00000091317	206.088	130.957
ENSG00000091409	31.411	22.7854
ENSG00000091428	0.472418	0.165973
ENSG00000091436	11.6114	18.9015
ENSG00000091482	0.0154855	0.0159549
ENSG00000091483	22.2385	19.5365
ENSG00000091490	73.1978	59.8611
ENSG00000091513	0.213162	0.144299
ENSG00000091527	166.186	153.349
ENSG00000091536	0.483747	0.291858
ENSG00000091542	35.6475	51.2318
ENSG00000091583	0.130007	0.0335007
ENSG00000091592	25.7239	20.7429
ENSG00000091622	0.134566	0.0995134
ENSG00000091640	18.3507	15.8166
ENSG00000091651	1.9649	1.45115
ENSG00000091656	0.139038	0.0989966
ENSG00000091664	0.0512918	0.0238306
ENSG00000091704	0.139141	0.0304458
ENSG00000091732	8.67045	7.28576
ENSG00000091831	2.32798	1.8075
ENSG00000091844	1.19275	0.891381
ENSG00000091879	1.22847	1.07408
ENSG00000091947	15.8645	13.0388
ENSG00000091972	4.83124	5.84129
ENSG00000091986	0.819558	0.79592
ENSG00000092009	0.142609	0.118802
ENSG00000092010	314.401	280.301
ENSG00000092020	34.0679	24.5799
ENSG00000092036	23.2574	15.5791
ENSG00000092051	0.241871	0.235052
ENSG00000092054	0.0335612	0.0292491
ENSG00000092067	3.52423	4.28743
ENSG00000092068	0.595909	0.897454
ENSG00000092094	14.8844	13.2716
ENSG00000092096	0.808684	0.739028
ENSG00000092098	38.806	31.522
ENSG00000092108	56.6221	41.9922
ENSG00000092140	20.0371	15.5744
ENSG00000092148	50.5772	61.5941
ENSG00000092199	467.558	335.698
ENSG00000092200	0.797244	0.623337
ENSG00000092201	54.0208	49.7981
ENSG00000092203	58.6639	64.3164
ENSG00000092208	5.02177	4.09773
ENSG00000092295	1.28999	0.856878
ENSG00000092330	91.4676	73.102
ENSG00000092345	0.0654096	0.0873836
ENSG00000092377	0.0472227	0.0147661
ENSG00000092421	1.60903	1.52505
ENSG00000092439	32.1157	29.5345
ENSG00000092445	0.147456	0.107778
ENSG00000092470	5.81272	5.37528
ENSG00000092529	2.90568	1.73704
ENSG00000092531	69.0876	45.1636
ENSG00000092607	0.0513485	0.0388865
ENSG00000092621	7.17252	4.14505
ENSG00000092758	3.16781	2.9074
ENSG00000092820	107.642	116.244
ENSG00000092841	642.951	654.416
ENSG00000092847	7.97621	8.82455
ENSG00000092850	0.149409	0.0739786
ENSG00000092853	3.06437	2.75865
ENSG00000092871	37.663	38.0942
ENSG00000092929	146.926	110.161
ENSG00000092931	10.7033	8.92878
ENSG00000092964	70.5727	59.7326
ENSG00000092969	0.304881	0.184846
ENSG00000092978	5.6803	5.1178
ENSG00000093000	138.896	146.581
ENSG00000093009	2.60786	1.85389
ENSG00000093010	31.4105	33.2063
ENSG00000093072	90.8967	105.639
ENSG00000093100	0.0393117	0.047706
ENSG00000093134	35.522	16.9735
ENSG00000093144	29.7889	24.984
ENSG00000093167	51.4919	38.7382
[truncated: 56,736 more rows]

## Sheet: Fig 1C
Gene	SMA1	SMA2	SMA3	SMA4	SMA5	SMA6	SMA7	SMA8	SMA9	SMA10	SMA11	SMA12	SMA13	SMA14	SMA15	SMA16	SMA17	SMA18	non-SMA1	non-SMA2	non-SMA3	non-SMA4	non-SMA5	non-SMA6	non-SMA7	non-SMA8	non-SMA9	non-SMA10	non-SMA11	non-SMA12	non-SMA13	non-SMA14	non-SMA15	non-SMA16	non-SMA17	non-SMA18	non-SMA19	non-SMA20	non-SMA21	non-SMA22	non-SMA23	non-SMA24	non-SMA25	non-SMA26	non-SMA27	non-SMA28	non-SMA29	non-SMA30	non-SMA31
FAM83A	0.743928	1.90176	-0.606096	1.93045	-0.621802	-0.605816	1.3373	0.325822	-0.363326	0.264675	-0.204199	1.74611	-0.873748	0.508095	2.33542	2.8274	1.00794	3.13442	-0.636358	-0.00553461	0.0379051	0.866831	0.00914245	-1.04122	-0.321017	-0.555488	-0.785391	-1.14888	-0.98166	0.154719	-0.686645	-0.928571	-0.0393859	0.0626433	1.14532	-0.987309	-0.154287	-1.06998	-0.222641	-0.311294	-0.260579	-0.158343	-1.01703	-0.755696	-1.06813	-0.331104	-0.0769128	-0.828468	-0.118698
SLC6A19	1.62679	0.918072	-0.593393	2.6931	-0.723891	-0.239305	0.463056	1.32997	0.244216	-0.16882	0.181802	1.46141	-1.1085	1.16108	2.89338	2.2397	0.701563	2.49274	0.632379	-0.572146	-0.122268	0.134852	-0.203187	-0.996058	-0.79292	-0.117156	-0.235803	-0.586797	-1.12658	-0.0323981	-0.825291	-0.668047	0.0667087	-0.857209	0.790816	-0.672657	-0.553452	-0.902404	0.37021	-0.267241	-0.57713	-0.612197	-0.864197	-0.824569	-1.12766	-0.966359	-0.0933622	-1.18988	-0.571512
FHDC1	1.5984	1.63841	-0.540151	2.09718	-0.575463	-0.141002	0.923814	-0.243507	-0.780618	0.560527	0.816163	2.37127	-0.708303	0.259124	2.14946	2.31852	1.23154	2.89119	-0.665	-0.356515	-0.0734169	0.428467	0.135937	-0.491546	-0.0523819	-0.590151	-0.646324	-0.958503	-0.508791	-0.165822	-0.81153	-0.675541	-0.413129	-0.406335	1.74472	-0.619902	0.0230968	-1.28805	-0.22135	0.10485	-0.660716	-0.729173	-0.84505	-0.491333	-1.14506	-0.557884	-0.183646	-0.389046	-1.04388
CA2	0.74707	0.820103	-1.15334	2.43567	-0.659567	-0.0909587	1.59591	0.483986	0.0640337	0.312575	1.01074	1.43162	-1.35975	0.518564	1.72395	3.0425	1.68558	2.36803	0.0363469	0.111611	-0.263186	-0.0110712	0.338379	-1.17922	-0.635719	-0.44586	-0.132172	-0.10241	-0.067349	0.422558	-1.14854	-1.00825	-1.31077	-0.167912	0.64523	-0.390699	-0.162479	-1.13847	0.548702	0.0631691	-0.395206	-0.198147	-1.07764	-0.374881	-0.742057	-0.512924	0.260769	-2.0378	-0.959278
TMCC2	1.46034	1.84019	-0.657327	1.46674	-0.29286	-0.124625	1.34823	0.632309	-0.619896	0.611636	0.743403	2.23746	-0.93617	0.830025	2.67463	1.8402	0.640737	1.87509	-0.0666373	0.490128	0.0261232	0.245315	-0.437073	-1.23732	-0.720377	0.0508424	-1.03163	-1.00696	-0.0950759	0.137835	-0.803822	-1.11561	-0.419917	-0.283121	1.42207	-0.936516	0.0629587	-1.88631	-0.000359993	0.164006	-0.674954	0.0189394	-0.939181	-1.14332	-1.41204	-0.376253	-0.0477962	-1.46473	-0.4855
ATP6V0CP4	2.9333	1.30454	-0.164726	1.37349	0.00703986	-0.194726	1.29738	-0.642016	-1.16591	0.174744	0.954016	1.31911	-0.603367	0.114536	2.54539	2.95436	0.978249	1.43034	0.325632	-0.755431	0.10931	0.0768276	-0.669362	-0.694677	-0.434852	-0.631159	-0.585971	-1.25268	-0.649809	-0.349302	-0.484939	-0.746646	0.240886	-1.30098	1.26653	-0.650595	0.026359	-1.23566	-0.297335	-0.00433937	-0.262914	-0.742177	-1.29641	-1.12129	-0.500815	-0.118975	-0.121027	0.632562	-0.754547
SLC2A1	2.36945	1.58835	-0.745089	1.29467	-0.131955	-0.527296	1.24273	-0.160736	-1.21379	0.509229	0.537168	1.72678	-0.844975	0.78781	2.98457	1.97399	0.919466	2.16852	-0.12679	0.35359	-0.467256	-0.0467538	-0.366751	-1.02708	-0.677998	-0.276836	-1.15309	-1.00916	-0.219754	-0.044431	-0.961946	-0.973525	-0.456001	-0.135848	1.70074	-0.842859	0.220436	-1.30745	-0.134144	-0.172101	-0.732881	-0.429191	-0.833152	-0.885113	-0.739113	-0.330599	-0.135894	-0.995751	-0.449556
YPEL4	2.35083	1.04763	-0.830526	1.59529	-0.591353	0.0853844	1.1967	-0.416268	-1.15391	0.126239	0.473282	1.93392	-1.23479	0.340788	2.83146	2.07348	0.984913	2.82169	-0.61152	0.152528	0.227311	-0.466612	-0.313975	-0.457495	-0.217163	-1.06499	-0.755454	-0.817921	-0.268435	-0.212627	-0.320464	-1.20492	-0.0943177	-0.468282	1.41768	-0.288158	0.978761	-0.718527	-0.241611	-0.292661	-0.316785	-0.623691	-1.18923	-1.0645	-1.02124	-0.431923	-0.153653	-0.818822	-0.718107
KCNH2	0.755662	1.32163	-0.893842	2.31552	-0.521311	-0.402873	1.70007	0.00578918	-0.313225	-0.211936	0.280166	1.65939	-1.06634	1.11252	2.67909	2.33132	1.07297	2.77801	-0.0271204	-0.103786	-0.484549	0.413303	-0.693809	-0.952341	-0.238521	-0.269299	-0.755036	-0.481146	-0.268207	-0.0433996	-0.932568	-1.09881	-0.726836	-0.704975	0.758253	-0.958748	-0.389153	-1.11823	0.446442	0.430906	-0.547949	-0.380618	-0.996204	-1.02479	-1.1808	-0.289854	-0.498409	-0.641367	-0.928185
CITED2	3.15756	0.730445	-0.2789	0.791555	0.485644	-0.773271	0.728067	0.355009	-0.885132	0.619072	1.13328	2.2965	-0.68562	0.578976	3.67336	1.31055	0.833256	1.85351	-0.999211	-0.706678	-0.832465	-0.319422	-0.0933633	-0.218398	-0.0485741	-0.105671	-0.166425	-0.995435	-0.0113674	-0.163252	-0.751662	-0.277171	-0.844118	-0.766741	0.874945	-0.423996	-0.58365	-0.507328	-0.180599	-0.252484	-0.492594	-1.06783	-0.783181	-0.331969	0.361096	0.349329	-0.117112	-0.757837	-0.986534
DEPP1	1.87146	0.14345	-0.568373	0.98252	-0.28392	-0.595513	1.90741	0.311545	-0.53463	0.291412	2.27573	2.73472	-1.11498	-0.0681063	2.9823	1.8798	0.853884	1.49909	0.106924	-0.654065	0.11655	-0.469867	-0.0860049	-0.0170408	-0.815936	-0.54171	-1.00453	-1.05739	-0.905104	-0.63252	-0.196155	-0.99793	-0.412903	-0.525006	-0.0903754	-0.556739	-1.17582	-0.244101	-0.576513	-0.533674	-0.635542	-0.344317	0.752569	-0.637564	-0.750789	-0.651585	0.453331	0.284309	-1.23093
ACP5	1.13412	1.91454	-0.198782	2.44442	0.115978	-0.62697	0.546868	-0.365585	-0.985066	-0.315959	-0.14146	2.18175	-0.620521	1.00477	2.20248	1.77003	0.866888	3.39931	0.21636	0.314434	-0.811039	-0.291309	-0.74391	-0.939648	-0.206485	-0.54995	-0.197392	-0.982776	-0.590461	-0.982943	-0.673521	-0.311702	-0.278454	-0.713903	1.09787	-0.732754	-0.166022	-1.15068	0.425351	0.288	-0.329769	-0.846426	-1.03339	-0.639614	-0.370263	0.0906185	0.120338	-1.29318	-0.357465
ARL4A	0.758431	1.98691	-1.01109	1.75559	-0.721408	0.182629	0.912467	0.0110912	-0.235219	-0.153494	0.787117	1.20822	-1.13038	0.335666	3.36434	2.76102	0.32156	2.51123	-0.163881	-0.0769335	0.136535	0.0210985	-0.179585	-0.365639	-0.25838	-1.24653	-0.978545	-1.19693	-0.414833	0.459691	-1.41253	-0.987443	-0.541996	-0.882072	1.39457	-0.894001	0.263544	-0.703928	0.104786	0.3329	-0.0710691	-0.049577	-0.496307	-0.59674	-0.591622	-0.707793	0.353081	-0.719272	-0.423642
ANKRD9	1.36905	1.34477	-1.08765	1.54045	-1.05344	0.784846	1.02652	0.450269	0.331095	0.455874	0.413506	2.17536	-1.21466	0.727539	1.40976	2.93148	0.553808	2.80874	-0.670356	0.122587	-0.508786	0.152982	-0.442182	-0.786676	-0.45744	-0.544198	-0.539312	-0.558402	-0.613326	-0.879749	-1.15521	-1.53312	-0.32451	0.272656	0.3608	-1.07056	1.06618	-1.5075	-0.0635064	0.419485	-0.572591	-0.382309	-0.201222	-1.03232	-1.15299	-0.42007	0.304803	-1.39422	-0.296014
CA1	0.620304	0.967799	-1.3766	2.62448	-1.66182	-0.0223505	1.92571	0.350317	0.213795	-0.160741	-0.162793	1.08905	-1.52045	0.580096	1.93071	2.64542	0.303737	2.03823	0.656924	0.375984	-0.497077	0.0318517	0.0648802	-1.45893	0.242976	-0.242758	0.0683308	-0.301375	-0.333395	0.636384	-1.05737	-1.7107	-0.402253	-0.0192714	0.967642	-0.767715	-0.102656	-0.304996	0.525997	-1.2158	0.153281	0.0136209	-1.4312	-0.65181	-0.283163	-0.949216	0.543986	-0.947143	-0.224449
NATD1	2.66425	1.20001	-0.0404636	1.76614	-0.845153	-0.718928	0.660884	-0.123847	-0.0813314	-0.417007	0.0328305	2.49757	-0.112307	0.142792	2.91132	1.39613	0.245548	2.84796	-0.34456	-0.0412438	-0.278527	0.194964	-1.12819	-0.584138	-0.675712	0.0800959	-1.02481	-0.784992	-0.717463	-0.26928	-0.131742	-1.18607	-0.0623351	-0.0977357	1.93241	-0.736148	0.59766	-0.758738	-0.37111	-0.537784	-0.340224	-0.679748	-0.694703	-1.22119	-1.24867	-0.759005	-0.355074	-0.410437	0.212757
CREB3L1	1.0354	0.127435	-0.648051	0.450203	0.109194	0.185716	1.11935	-0.271984	-0.635439	1.22185	1.2521	1.48998	-0.607304	2.69215	1.09244	3.00378	1.54817	2.89432	-0.619554	-0.854512	-0.854512	0.565227	-0.379387	-0.854512	-0.636649	-0.732742	-0.666162	-0.173604	-0.615937	-0.465397	-0.619254	-0.614737	-0.528588	-0.854512	1.3426	-0.681755	-0.481274	-0.667285	0.562982	-0.665169	-0.712672	-0.854512	-0.771048	-0.703546	-0.395966	1.16458	-0.854512	-0.224376	-0.426906
NCEH1	0.883959	1.37133	1.01983	1.47326	0.214676	0.390873	1.11871	-1.13797	-0.831257	0.671491	1.04342	1.19678	-0.513765	0.731547	2.36766	2.1443	1.40479	2.7736	-1.13153	-0.864287	-0.598885	-1.19374	-0.168824	0.0386389	-0.499443	-0.151492	-0.543701	-1.00387	0.330815	-0.147787	-1.49577	-1.37272	-0.647955	-0.288601	1.0893	-0.196345	-1.01298	-0.0707296	0.438378	0.368736	-0.656793	-0.505549	-0.497077	0.0454565	0.67524	0.659309	-0.248008	-0.126577	-1.96903
TMEM233	0.755911	0.444514	-0.526091	4.04663	-0.326016	0.401925	0.96834	-0.526091	-0.526091	-0.072612	-0.0383019	2.50437	-0.387158	-0.486716	1.6282	3.01297	0.466066	3.07276	-0.526091	-0.526091	-0.526091	-0.526091	-0.526091	-0.526091	-0.304921	-0.526091	-0.526091	-0.288878	-0.207852	0.00572592	-0.526091	-0.526091	0.273754	-0.317742	1.04395	-0.526091	-0.526091	-0.278497	-0.440727	-0.27561	-0.526091	-0.526091	-0.526091	-0.526091	-0.381701	-0.483579	-0.526091	0.112158	-0.209858
AMFR	1.52318	1.55721	-0.332887	1.53032	-0.488052	-0.180923	1.40204	0.186734	-0.0512619	0.595311	-0.249761	1.35874	-0.446311	1.78529	2.28864	1.82359	0.780815	2.82139	-0.668619	0.224695	-0.976506	-0.804358	-0.0404368	-1.04165	-0.845549	-0.578553	0.180794	-0.192491	0.269946	-0.567701	-0.963524	-0.974096	-1.05384	-0.40652	1.57718	-1.15243	0.445175	-1.4847	0.750357	-0.760047	-0.870935	-1.0946	-0.836263	-0.233934	-0.106262	0.410598	0.195683	-0.911337	-0.712951
RHAG	0.810808	1.36693	-0.996892	1.63014	-1.36161	0.521384	1.28896	0.0181514	-0.610161	0.290498	-0.244182	1.48831	-1.38042	0.528602	2.48765	2.48794	1.27938	2.7673	-0.468729	0.258614	0.50726	-0.115738	-0.0757373	-0.740427	-0.481443	-0.918326	-0.842987	0.0595235	-0.0652403	0.285199	-0.835867	-1.22912	-0.92289	0.113757	1.03024	-0.701366	0.0605159	-1.79624	-0.275293	0.897433	0.0829306	0.13507	-0.833323	-1.03117	-1.23647	-0.506116	-0.218511	-1.07784	-0.282411
GDF15	3.8506	0.612277	0.0892954	0.41459	-0.662271	-0.365521	0.813949	0.161178	0.257695	-0.187555	0.487056	0.459014	-0.312898	2.22215	2.28467	0.602138	-0.148285	2.74892	-0.354794	-0.671082	-0.647412	0.351092	-0.0799824	-0.692307	-0.939789	0.365772	-0.138418	-0.482967	-0.856023	-0.52327	-0.814109	-0.801282	-0.422079	-0.883193	2.27312	-0.846209	-0.127306	-0.306616	-0.0279455	-0.614134	-1.00016	-0.657548	-0.366695	-0.453855	-0.604684	0.596564	-0.335571	-0.607586	-0.670179
KIF26A	3.64663	-0.125622	-0.173128	1.73917	-0.424995	-0.298587	-0.321487	0.649228	-0.0548642	0.169727	0.645044	1.5295	-0.63305	0.166552	0.739875	1.58904	-0.0200092	4.85415	-0.744337	-0.744337	0.48951	0.00342043	-0.165149	-0.513846	-0.564479	-0.491321	-0.540703	-0.744337	-0.14886	0.52477	-0.744337	-0.479444	-0.371023	-0.331447	0.3971	-0.558781	-0.449684	-0.542013	-0.350493	-0.539545	-0.744337	-0.744337	-0.489413	-0.636684	-0.0163627	-0.482444	-0.22541	0.0746914	-0.482658
NOTCH3	0.495922	2.40745	3.06337	-0.630425	0.442948	0.388793	1.3328	0.881067	0.699402	1.19705	2.11926	2.53484	-0.400754	0.289285	1.07108	1.00079	0.372448	-0.605339	-0.838794	-0.606555	-0.816764	1.15548	-0.287604	-0.406956	-0.991234	0.654553	0.251634	-0.179783	-0.19947	0.0115938	-1.36844	-0.387328	-1.36844	-1.18393	-0.664311	-0.807188	-0.296171	0.123715	-0.384549	-0.58105	-0.905341	-0.592775	-0.846548	-0.926206	0.708762	0.59033	0.503162	-0.11496	-1.08621
TPM1	0.422646	1.91065	-0.297634	3.03675	-1.03251	-0.497017	1.89334	0.00782496	0.183515	-0.461315	-0.520488	1.17915	-0.831095	0.822047	1.77783	2.92653	0.309046	2.34909	-0.409326	-0.384824	-1.01831	0.0788915	0.4118	-0.726002	0.208232	-0.703816	0.0689795	0.563973	-0.732933	0.478838	-0.439982	-1.692	-0.776176	-0.751203	0.82198	-0.666979	0.782001	-0.582518	0.780931	-0.554394	-0.185278	0.112469	-0.416478	-0.366366	-1.2287	-0.65038	-0.17485	-1.25858	-0.404368
RETREG2	1.28985	1.5551	0.253333	1.25864	-0.767347	0.324838	1.48142	0.386646	0.0492804	0.189609	0.0329928	2.31439	-0.522539	1.3146	1.89826	1.98253	0.538917	3.20131	0.166046	-0.0854649	-0.807484	-0.0871926	-0.237436	-1.37251	-1.02408	-0.0200789	-0.46069	-0.570887	-0.0393641	-0.505023	-1.05238	-1.48729	-0.958608	-0.522591	0.991303	-1.45304	0.756842	-1.1287	0.728489	-0.898185	-0.596034	-0.462687	-0.776244	-1.22958	-0.576351	-0.438804	-0.00967303	-1.05488	-0.224215
IBA57	1.23803	0.852755	-0.382917	1.03109	-0.0804666	-0.21588	-0.294826	-0.575701	-0.84694	0.059629	0.0842974	2.90887	-0.767294	-0.331857	4.74493	1.01498	0.0887964	2.77202	0.0809884	0.293734	0.0634304	0.248281	-0.355501	-0.333445	-0.654506	-0.00194301	-0.641837	-0.690326	0.111104	-0.460143	-0.665154	-0.594145	-0.677599	-0.431036	0.00423653	-0.867098	-0.584393	-1.34779	-0.0325921	-0.134417	-0.429227	-0.540514	-0.361071	-0.639141	-0.364896	0.218613	0.0362193	0.0442878	-0.701737
ERFE	1.42386	1.77472	-0.898913	1.85446	-0.284825	-0.516619	1.55105	0.642728	0.144731	0.587286	0.514609	1.34871	-0.917206	1.36896	1.76986	2.2593	1.19884	1.96958	-0.664758	0.467358	-0.70968	0.831464	-0.589257	-1.22612	-0.327371	-0.2998	-0.0147212	-0.410387	-1.07453	-0.330278	-0.88693	-1.07266	-0.387405	-0.47401	1.851	-1.24128	0.0157777	-1.06858	0.716555	0.104467	-0.356924	-0.966524	-1.20133	-0.988538	-0.561513	0.369508	0.0556202	-0.678861	-0.801383
ARRDC2	1.75215	1.96017	0.385166	0.72009	0.205582	-1.01015	0.354623	0.618789	0.252756	0.503541	0.842309	2.64356	-0.436578	-0.0781548	1.73721	2.02529	1.62842	1.92523	0.260147	0.381448	-0.424096	0.577827	0.169607	-0.453442	-0.984819	1.12119	-0.26208	-1.67069	-0.415557	-0.800895	-0.67193	-0.109659	-0.945303	-0.78467	1.01623	-1.06563	-1.22844	-1.40609	-0.0355358	-0.212556	-1.00719	-1.21709	-1.53647	-1.04541	-0.273549	-0.00664717	0.0860415	-0.49038	-1.18574
ESRG	-0.625241	0.597241	-0.295939	2.86104	-0.686811	1.21343	0.588112	0.0778365	-0.836203	-0.460274	-0.260462	1.42857	-0.801004	0.414555	2.21874	4.2298	-0.216796	2.68662	-0.394908	-0.391413	-0.127649	0.252225	-0.836203	-0.626202	0.114323	-0.836203	-0.101185	0.483957	-0.221506	-0.691386	-0.836203	-0.672529	-0.40612	-0.0635413	-0.445304	-0.103398	0.205959	-0.836203	0.51799	-0.427255	-0.653421	-0.255443	-0.277881	-0.551793	-0.717082	-0.423531	-0.257166	-0.498544	-0.390864
SEMA7A	1.45013	1.51364	1.71742	0.0648083	0.628867	-1.66139	0.00261342	0.425043	-0.894549	1.09717	1.38146	3.93232	0.0504359	1.12294	0.56468	1.85814	1.25546	0.0124836	-0.726352	-0.273488	0.228544	-0.151971	-0.357117	-1.13049	-1.1718	0.239302	-0.561034	0.0240394	-0.725901	-1.23131	-0.946713	-0.588081	-0.725044	-0.0374303	0.558909	-0.965367	-0.376389	-1.63089	1.14305	-0.401288	-0.218068	-0.329494	-0.603006	-0.601074	-0.593472	-0.1537	0.26685	-0.426917	-0.0315608
HK1	0.141564	2.33479	-1.17562	3.2276	-0.506798	-0.861809	0.876761	0.610566	-0.659508	-0.0364284	-0.36617	1.46582	-1.07078	0.743117	1.85441	3.15994	0.846978	1.84764	-0.184434	0.549383	-0.529697	1.03013	-0.51146	-0.84654	0.523148	-0.256805	-0.132602	-0.665493	-0.874649	-0.11496	-0.784135	-0.589142	-0.23325	-0.447351	0.638971	-0.826731	0.0576309	-0.577862	0.298463	-0.432623	-0.0881117	-0.741349	-0.369459	-1.02462	-1.09449	-1.18559	-0.178741	-1.0361	-0.292588
LRRC8A	1.67938	2.13735	-0.842601	1.52269	0.0179651	-0.490824	0.66277	0.22138	-1.74883	0.557119	0.869145	1.90551	-1.08135	0.874368	1.05294	2.14899	1.37114	2.93705	-0.247939	0.736777	-0.409355	-0.102906	-0.514571	-0.881961	-0.831195	0.0678703	-0.705137	-1.33554	-0.891597	-0.466267	-1.07622	-1.11796	-0.680201	-0.394405	0.879037	-1.02305	0.168504	-1.59951	0.387519	-0.0620424	-0.696573	0.0249265	-0.790647	-1.0719	-0.0683686	-0.508659	0.214343	-0.683506	-0.307109
RHCE	1.54193	0.901078	-1.01854	1.47621	-1.38393	-0.146966	1.327	-0.59321	-0.461642	-0.120583	-0.373885	1.42557	-1.19635	1.12789	2.82397	2.15021	0.873646	2.80539	-0.0151899	0.766472	0.119006	-0.289712	-0.464041	-0.897594	-0.650938	-0.653267	-0.24295	-0.223718	0.248457	0.411839	-1.16052	-1.5882	0.104638	-0.0301756	1.41294	-0.757725	0.0951846	-1.13568	-0.147883	0.213046	-0.428909	-0.566786	-0.559801	-0.983443	-1.12325	-0.956679	0.352834	-0.753423	-0.378487
DAP	1.30417	1.20802	-0.249513	1.56019	-0.199504	-0.993374	1.37153	0.919477	-0.59454	0.24638	0.444191	0.752208	-0.264539	1.29557	2.72364	2.15641	1.04548	2.5521	-0.585837	0.259696	-1.22397	0.144562	-0.0225822	-1.21891	-1.16659	-0.874626	-0.576806	-0.9118	-0.63935	-0.336505	-0.36174	-0.553115	-1.10431	-0.314601	0.897238	-0.79484	-0.152807	-0.556708	0.970399	-1.1	-0.610096	-0.726189	-0.504711	-0.566771	-0.412539	0.821174	0.12092	-1.14063	-0.716823
MS4A3	0.9052	1.11782	-0.432764	0.0374324	3.42893	-0.544704	0.978577	-0.767298	1.17389	1.18306	2.15221	0.264578	-0.342265	-0.394076	0.415436	0.988832	1.3454	2.649	-0.448751	-1.1419	-1.56982	0.8499	0.394963	-0.311029	0.286157	-0.41628	-0.496788	-0.340812	-0.249969	-0.63489	-1.14934	-0.940878	-0.546967	-0.731414	-0.0682579	-0.511456	-0.571408	-0.471232	0.573694	-0.786846	-0.0978104	-0.766054	-0.149454	-0.310724	-0.861167	0.210661	-1.6774	-0.257762	0.648487
TFR2	1.64238	1.41308	-1.01594	1.90314	-0.935502	0.0867906	0.842673	0.255269	-0.251663	-0.264711	-0.473336	1.876	-1.18187	0.800066	2.51825	2.13547	0.814183	2.47831	0.16099	1.09419	-0.67119	0.183683	-0.996134	-1.5441	-0.257883	-0.143416	-0.501564	-1.02447	-0.735537	-0.111454	-0.961647	-1.26087	0.101849	-0.442051	1.75069	0.0408338	0.153574	-0.739163	0.0568592	-0.0651528	-0.298432	-0.217027	-1.25977	-0.929018	-1.20616	-0.506241	-0.246803	-0.558395	-0.822342
RCCD1	-0.776165	0.00338793	-1.0995	-0.939775	-1.8742	-0.567315	-1.26447	-1.27082	-0.691342	-1.42152	-2.37285	-1.28838	-0.475099	-0.244073	0.077375	-1.18566	-1.18588	-0.957501	0.868926	1.07577	1.90084	-1.19738	1.53978	-0.079603	0.589201	-0.816468	-1.11119	1.00787	0.435098	-0.363802	0.693323	0.410976	0.186155	1.07392	0.423085	-0.300813	0.619209	0.181985	-0.805545	0.591635	0.809999	1.64286	0.354746	-0.252748	-0.154828	0.131246	0.404365	1.37809	0.60702
CEACAM6	0.868321	0.38804	-0.0549056	0.0277023	3.25094	-0.0085439	1.04474	0.356003	0.850151	0.938078	1.66963	1.08133	-0.46392	-0.392226	-0.0757762	0.787148	1.43128	3.11442	-1.59693	-0.581039	-0.649499	0.392529	-0.194168	-1.30924	0.158786	0.445688	-0.505526	-0.528529	-0.0526017	-0.427798	-0.409946	-1.31512	-0.357859	-0.969382	-0.291758	-0.166502	-0.688073	0.109852	1.25741	-0.9686	-0.8046	-0.225475	0.130858	-0.709232	-1.38567	-0.498294	-1.0613	-1.10825	1.01554
ATG14	1.74762	1.74618	-0.796199	2.74826	-0.330151	-0.65692	0.96376	-0.468199	-1.13883	0.089944	-0.0937027	1.64605	-1.24622	0.327196	2.55499	2.40025	0.42722	2.2993	-0.277473	0.0213941	-0.413079	-0.977193	-0.301142	-0.297936	-0.387109	-0.814368	-0.843886	-0.375117	-0.563843	0.260956	-1.42282	-0.985188	-0.946855	-0.380425	1.66595	-1.0411	-0.18737	-1.25553	-0.130596	0.823095	-0.445781	-0.195943	-0.833905	-0.108925	-0.252753	0.261601	-0.035863	0.0356422	-0.542342
PPME1	0.662812	1.53463	-0.858816	1.80148	0.170881	-0.883618	1.08741	-0.535175	-1.03243	0.00261018	0.0596827	1.59599	-1.11775	0.406118	3.43274	2.89818	0.911286	2.62474	-0.0337776	0.58402	-0.839701	-0.808861	-0.404761	-0.788261	0.126456	-0.397349	-0.0901711	-1.30108	-0.718563	0.213027	-0.362235	-0.915374	-0.783417	-0.0123224	0.805867	-0.292401	-0.732201	-0.530546	-0.113525	0.214527	-0.51901	-0.705504	-0.412895	-0.377594	-0.448611	-0.312031	-0.0352363	-0.86955	-0.972906
WIPI2	1.32391	2.39101	-0.442963	1.75005	-0.427752	-1.15752	0.421876	0.472086	-0.170824	0.594755	0.00943112	2.58069	-0.57418	1.15679	0.92569	2.78575	0.590697	3.04601	-0.217836	0.0301189	-0.264663	-0.180528	0.0175897	-0.636951	-0.64276	-0.150504	-0.574409	-1.2103	0.0553841	-0.711439	-0.736036	-1.09708	-1.23056	-0.0815527	0.834488	-1.10695	-0.0710408	-1.68081	0.519392	-0.488976	-0.0436598	-0.224187	-0.500967	-1.2105	-0.483963	-0.176109	0.499301	-0.73151	-0.869419
DYRK1B	2.0016	1.85977	0.120785	1.24974	0.213599	-1.03426	0.568953	0.200533	-0.421382	-0.0822149	0.0524562	1.96838	-0.088706	1.31829	2.18164	1.48648	0.990441	2.40752	0.409715	0.907563	-1.02818	-0.758799	0.14137	-0.863251	-0.382687	0.229446	-0.835372	-1.30308	-0.186938	-0.632741	-0.950043	-0.115926	-0.894646	-0.606036	1.25165	-0.859027	-0.738858	-2.16226	0.339178	-0.3699	-1.09244	-1.60524	-0.933493	-0.76816	0.151113	0.399969	0.233259	-1.13545	-0.486638
PCYT1B	1.2314	2.15962	-0.137321	-0.314145	-1.23141	-0.0323351	1.79454	0.916756	0.104101	0.64884	-0.258508	-0.691196	-0.393221	2.18299	2.08131	1.77277	1.13938	2.5617	-0.500731	-0.803396	-0.505994	0.208593	0.537982	-1.18902	-0.982954	-0.203309	-0.00250058	-0.120972	-0.235534	-0.468892	-0.21396	-0.73418	-0.697303	-0.760187	2.14531	-1.10811	0.738352	-0.766985	1.10403	0.55599	-0.929611	-0.728207	-0.413672	-0.17727	-0.308308	-0.0950363	-0.226505	-1.67634	-0.744749
UBXN10	1.99071	1.02061	-0.530583	3.13382	-0.0159455	-0.296567	1.75763	-0.767475	-0.9537	-0.0801938	0.302562	2.55317	-0.947358	0.468548	0.772066	2.05543	0.509084	2.63426	1.47994	-0.189708	-0.00435501	-0.67424	-0.667107	-0.728027	-0.581021	-0.418009	-0.56039	-0.756414	-0.789077	-0.204472	-0.829234	-0.523217	-0.690581	-0.522543	0.0939983	-0.314926	-0.26617	-0.738949	-0.363473	-0.0310388	-0.455383	-0.61506	-0.575279	-0.275772	0.164065	-0.588269	0.301235	-0.57659	-0.934738
HMBS	1.67523	0.776632	-1.24303	1.48955	-0.821534	-0.640073	1.04244	-0.234725	-1.39048	-0.645461	-0.212833	1.26837	-1.47581	0.737067	3.44147	1.99563	0.753461	2.54697	-0.0676983	0.545035	-0.291295	-0.0151186	-0.442894	-1.02588	-0.187359	-0.517266	-0.914488	-1.09997	-0.480709	0.622814	-0.828149	-1.19232	0.0761576	-0.247443	1.58612	-0.438806	0.18036	-0.686237	-0.406529	0.154508	-0.123174	0.154151	0.0719156	-1.28666	-0.962861	-0.172622	-0.336423	-0.866162	0.140755
TPGS2	0.602347	1.30864	-1.05803	2.90443	-0.350271	0.0703164	1.65128	-0.336747	-0.339844	-0.159356	-0.537437	1.08445	-1.34009	1.08104	3.03821	2.49137	-0.231242	1.88536	0.312157	0.218942	-0.1809	-0.565984	-0.144447	-1.07895	0.284551	-1.12185	-0.362068	-0.488936	-0.393223	0.166499	-1.18501	-0.808962	-0.848941	-0.3176	0.965103	-0.599535	-0.100043	-1.25525	0.255707	-0.279793	-0.242254	0.312271	-1.08019	-0.868334	-0.247226	-0.287864	0.167549	-0.838654	-0.250736
STK11	1.35759	2.17802	-0.874629	1.76829	-0.477234	0.410344	0.601466	0.830003	-0.581018	0.32608	-0.270061	1.63479	-1.45702	0.192582	1.2546	2.35141	0.956476	3.10721	0.337897	0.508823	-0.877994	0.673604	-0.807586	-0.905199	-0.28238	0.192061	-0.572105	-1.46655	-0.335233	-0.536677	-0.997953	-1.10813	-0.262213	-0.470441	1.30961	-1.16586	0.538283	-1.55827	0.199313	-0.228515	0.326522	-0.745903	-1.09686	-1.32191	-0.886639	-0.433169	0.20896	-0.729344	0.0386613
PIGQ	2.29707	1.1042	-0.078673	1.7548	-0.828143	-0.0701303	0.642752	0.100449	-0.661305	0.120981	-0.180507	1.19337	-1.00839	0.543572	2.77779	1.91482	1.2237	2.58173	0.439623	0.356305	-0.364221	-0.319623	0.126311	-0.0636602	-0.826811	0.542844	-0.935114	-1.01917	-0.858944	-0.615955	-0.829413	-1.43919	-0.204622	-0.565648	1.45533	-0.540207	-0.381031	-1.64553	-0.475576	-1.09018	0.0247791	-0.729058	-1.13062	-1.26143	-0.530777	-0.179042	-0.0477871	-0.353105	-0.560723
DYRK3	1.45	1.3197	-1.41042	1.83747	-0.783965	-0.0773692	1.40361	0.0476557	-1.1278	-0.149418	0.106159	1.56653	-1.47026	1.01176	3.1841	1.92948	0.349334	1.80395	-0.141499	0.000158126	-0.244204	-0.474784	-0.0580775	-0.593118	-0.613373	-0.335513	-0.772801	-0.213187	0.197906	0.0472145	-1.06897	-1.56241	-0.767609	-0.545658	1.46688	-1.26013	0.45215	-0.866865	0.376925	1.05486	-0.29681	-0.0911099	-1.25919	-0.256777	-0.99006	-0.859574	0.485379	-0.826478	-0.151085
MTCO1P40	-0.0327434	-0.229827	-0.393505	-0.457496	-0.282397	-0.457496	0.733837	-0.457496	-0.457496	-0.0695362	-0.302563	-0.344761	6.30432	0.383098	-0.124798	0.250313	-0.457496	-0.202615	0.22365	0.665543	-0.457496	-0.457496	2.739	-0.213953	-0.457496	-0.192045	-0.175903	0.218225	-0.457496	-0.457496	0.0363416	-0.457496	-0.457496	-0.116707	-0.217715	-0.321363	-0.457496	-0.457496	-0.457496	0.491577	-0.457496	0.681027	-0.457496	-0.039911	-0.144197	0.571536	-0.457496	0.453067	-0.457496
MFHAS1	0.610168	2.38523	0.382514	1.25803	0.0145115	-0.156255	-0.233309	0.167473	-1.60483	1.00167	-0.423768	2.98863	-0.579187	0.894119	0.377259	2.28204	1.04668	2.25724	-0.8019	-0.373407	-0.558432	-0.0259124	-1.17504	-0.471557	-0.482871	0.191808	-0.516115	-1.22768	0.171279	-1.11328	-0.473086	-1.93616	-1.03542	0.47858	0.837667	-0.748149	-0.14355	-2.0074	0.772828	0.00346217	0.295359	-0.311012	-0.552271	-0.764299	0.1726	0.424237	0.85436	-0.494059	-0.550691
FRMPD3	3.08375	2.70871	1.73219	-0.0605712	0.62328	0.00773033	0.162881	0.868454	0.0719726	0.277126	0.67133	3.34987	-0.609806	0.96168	-0.360506	1.20112	0.190983	-0.125246	-0.361737	-0.436536	-0.581785	0.585471	-0.920638	-1.02189	-1.05428	0.342666	-0.495624	-0.935472	-0.264618	-1.01693	-0.442818	-0.597995	-0.807723	0.0850417	0.951443	-0.217653	-0.421474	-0.50081	-0.215329	-0.42539	-0.815223	-0.418833	-0.98481	-0.930485	-0.803055	0.716315	0.251286	-0.536905	-1.17261
DEFA4	1.01484	0.864053	0.00860988	-0.297017	2.36102	-0.25874	1.2163	0.343395	1.71691	0.866075	2.03721	0.985075	-0.108178	0.539268	0.261371	1.28494	1.60059	2.18087	-1.4719	-0.406084	-1.70176	0.882491	-0.16399	-0.651421	-0.587573	0.241263	0.0389448	-0.931447	0.0663927	-1.31902	-0.987417	-0.976323	-0.297809	-0.591606	-0.15684	-0.225023	-0.674943	-0.155307	0.899539	-0.810794	-1.23426	-0.25225	0.0686883	-0.786242	-1.49654	0.150911	-0.974477	-0.497082	1.50941
UROD	1.89269	1.66819	-1.04274	1.47315	-0.132825	-0.888577	0.740608	0.0456471	-0.762981	-0.464225	0.20395	0.719434	-0.732886	1.04579	2.78738	2.16774	1.01716	3.20879	-0.340006	0.527283	-1.62802	0.398895	-1.07664	-0.431526	-0.531068	-0.296853	-0.360727	-0.197518	-0.9378	-0.140821	-0.615515	-0.0543685	-0.327834	-0.903382	1.84271	-0.715906	-0.480884	-0.646603	-0.425251	-0.751073	-0.283761	-0.273146	-0.839792	-0.568886	-0.266496	-0.220405	-0.287151	-0.795272	-0.309522
CA3	0.828089	0.12842	-0.819599	2.82619	-0.392642	0.483766	1.50335	0.514946	1.04974	0.404041	1.50104	1.25139	-0.95313	0.594187	1.75191	2.42419	0.291361	2.73201	0.138896	-0.0490572	-0.487338	-0.265851	-1.08955	-1.08955	-0.804025	-0.787414	-0.362465	-0.645594	0.447903	1.01397	-1.08955	-1.08955	-0.2911	-0.366878	1.5746	-0.937409	0.266812	-0.626994	0.25627	-0.842853	-1.08955	-1.08955	-1.08955	-0.209653	-0.353313	-0.263857	-0.676981	-1.08955	-0.0479027
MACO1	1.8446	1.7969	-0.665216	2.15263	0.0166833	-0.187104	1.09933	-0.987816	-1.20933	0.567348	0.0693078	1.38075	-0.774604	0.60302	2.60627	2.34758	0.716944	1.78189	-0.514964	-0.459502	-0.416335	-0.958196	-0.18808	-0.00472869	-0.652808	-0.59447	-0.604503	-0.519383	0.629415	-0.390665	-0.74089	-1.28673	-1.13953	-0.52597	1.97994	-0.688858	-0.173576	-1.9081	-0.0653916	0.402006	-0.505751	-0.620141	-0.765898	-0.339334	0.0536342	0.621675	-0.0220478	-0.0415349	-0.909812
PI4K2A	1.02124	2.08872	0.342172	1.39402	0.785881	-1.18454	0.545619	0.412377	-1.86871	0.439774	0.754448	2.01946	-0.667496	1.18399	2.63848	1.39335	0.86651	2.15064	-0.403919	-0.216179	-0.821225	-0.590648	-1.0814	-0.219459	-1.10309	0.494698	-0.25022	-0.752242	-0.441339	-0.42326	-1.03347	-0.280092	-0.301159	-1.13798	1.82415	-0.73444	-1.17409	-0.872851	0.143478	-0.292772	-0.562795	-1.30387	-1.02913	-1.11449	0.31796	0.529775	0.488288	-0.754694	-0.121234
RAB6B	1.52684	1.62667	-0.0892839	1.78279	0.0752992	0.681216	0.468267	0.314471	-0.739104	0.468642	0.640938	1.55107	-0.690867	1.5132	1.96563	1.57878	1.11506	1.66668	-1.04216	0.333299	-1.15582	-0.37045	-0.502755	-0.894645	-1.48828	-0.376176	0.313649	0.348039	-1.11001	-0.626581	-1.4253	-1.84276	-0.725669	-0.372624	1.2367	-1.37709	0.55457	-1.49804	1.73985	-0.301468	-0.285534	-0.965928	-0.553383	-0.601188	-0.887822	0.466803	-0.0771979	-0.9935	-1.29816
ZNF777	2.61724	1.78351	-0.513187	-0.00880066	0.434388	-0.707739	1.21815	-0.040369	-0.662788	0.501879	0.400023	1.15923	-1.23707	1.55189	1.80083	0.663176	1.21366	3.0884	-0.532578	0.421651	-0.749209	-0.564506	-0.245114	-0.442073	-0.957173	0.178581	-0.890338	-0.813749	-0.385934	-1.37443	-0.356421	-0.838622	-1.26316	-0.836693	1.68647	-1.28301	-0.217192	-1.26348	0.379099	-0.144546	-0.0754758	-0.349925	-0.814943	-1.05017	-0.280494	0.14477	0.754414	-0.546293	-0.426413
CCDC69	2.00794	1.04199	0.318633	2.08009	0.788137	-0.812009	0.760975	0.604277	-0.108685	0.74572	1.56564	0.951723	0.330814	1.24596	0.944182	2.17777	0.28812	1.42771	-0.754416	-0.621556	0.205688	-1.39683	0.153433	-0.345517	-1.72187	0.488279	0.453753	-1.15561	-1.01725	-0.213332	-0.018183	0.0520324	-1.13661	-0.169956	1.44731	-0.22035	-0.958946	-2.18131	-0.144214	-0.925313	-0.620841	-1.28367	-0.377983	-0.713524	0.266955	1.09634	-1.07666	-1.19606	-0.65434
ABHD4	1.50184	0.505977	1.38185	0.380441	-0.281447	-1.60132	1.01968	0.824014	0.340856	-0.664712	0.0379298	1.93723	1.11621	0.944656	2.60358	2.08297	1.18415	2.31522	-0.0175575	0.876684	-0.239421	0.650168	-0.458076	-1.2483	-1.25462	-0.661458	-0.314274	0.132539	-0.294819	-0.0262616	0.287823	-0.162602	-1.56119	-0.298086	0.695603	-0.878313	0.544448	-0.233421	0.253971	-0.964102	-1.5129	-1.04579	-1.02327	-0.668822	-0.44377	-0.0840636	-0.483296	-1.92346	-0.363864
KLF3	3.21287	1.5536	0.916657	1.26862	-0.0177028	-0.408415	0.768188	-1.03466	-0.432539	0.509294	0.00370967	1.02894	0.118836	0.166496	1.39891	1.91465	0.321712	2.60975	0.498745	-0.549051	-0.704375	-1.15917	0.0685542	-0.147915	-0.543131	-0.812323	-0.198174	-0.919291	0.229298	0.210395	-1.49461	-1.43413	-1.66266	-0.258953	1.70328	-0.712404	0.396281	-1.84342	0.224406	0.233359	-0.415132	-1.11644	-0.57646	0.153725	0.61611	0.660154	0.0779705	-0.814367	-0.703015
HES6	1.3905	2.78899	-0.501255	1.68542	-0.399846	-0.176278	0.878395	-0.0241324	0.652113	0.592997	0.187246	0.872917	-0.88152	1.45872	1.11315	2.11303	1.48989	2.39912	-0.759022	-0.413942	-0.612443	-0.414343	-1.24335	-0.688811	-0.566096	-0.433339	-0.394417	-0.581878	-0.549103	-0.682465	-0.63359	-0.623379	-0.770442	-0.57339	2.48747	-0.403177	-0.0619682	-0.967379	0.694467	-0.468775	-0.855421	0.079426	-0.495611	-0.291823	-0.586909	0.516657	-1.24335	-0.35511	-0.0740849
JUND	0.865711	2.36588	-0.771546	1.37176	-0.342027	0.387107	1.18053	0.989884	0.201023	0.722223	-0.413256	2.64676	-1.63246	0.647263	1.43694	2.45952	0.119607	1.59262	-0.529724	0.539345	-0.306569	-0.340781	-0.0116627	-1.163	-0.272279	0.113766	-0.362689	-0.321128	0.268717	-0.943212	-0.910778	-0.628564	-0.726368	0.0561392	0.716576	-1.62737	0.302088	-2.13868	-0.0324942	0.116423	-0.747613	0.11643	-0.769376	-1.09282	-1.42609	-0.461168	0.811894	-0.805606	-0.632458
ELOVL6	1.22027	1.90823	-1.3247	2.56429	0.746506	0.00994654	0.794097	-0.123206	-0.879032	-0.680716	0.97977	1.05634	-0.675931	0.292598	2.69086	1.80019	0.319381	2.52699	0.0980927	-0.18949	-0.213455	-0.110619	-0.33504	-0.2069	-0.712758	-0.964829	-0.868901	-1.00378	-0.701197	-0.00969407	-0.870486	-1.08005	-1.21668	-0.670454	1.67422	0.0265943	-0.617182	-1.45074	0.761407	0.542229	-0.724003	-1.20261	-0.683268	-0.601383	-0.419566	-0.145431	-0.453881	-1.09688	-0.187201
ZNF580	1.73883	1.61305	0.374647	-0.0637643	0.31767	-0.869636	0.263792	0.746248	1.15134	0.450042	0.51921	0.978475	0.221042	1.13417	1.77236	2.06968	0.944835	1.65118	-0.370631	-0.232626	0.207552	0.0557176	-0.549601	-0.264988	-1.27053	0.331747	-0.27793	-0.37365	-0.138422	-2.48238	-2.11037	-0.279803	-0.733846	-1.59513	1.26954	-0.653462	0.30189	-1.92352	-0.232682	-1.1005	-0.186117	-0.69782	-0.393648	-0.528464	0.149467	1.66892	0.119386	-0.0147672	-0.836935
LRRC2	1.84484	0.235965	-0.833261	2.73886	-1.01296	0.944472	0.930571	-0.412696	-0.94112	-0.226494	0.194348	1.54537	-1.00923	0.460099	2.47291	2.43327	0.473185	2.77496	-0.266562	0.439039	-0.15582	-0.513693	-1.16917	-0.755139	0.0711457	-0.531162	-0.495251	-0.816397	-0.280889	0.836037	-0.708473	-1.16917	-1.16917	0.36403	1.40919	-0.380475	0.515235	-0.643599	-0.0252488	-0.00744746	-0.89	-0.916836	-0.715644	-0.542286	-0.375916	-0.704512	0.311048	-0.664401	-0.0385316
TNXB	0.751655	1.69605	-0.613549	1.20603	-0.946719	0.511741	0.29129	1.16477	-0.675034	0.451154	-0.284828	0.912763	-0.838719	0.275188	2.11102	1.30342	1.01149	4.80173	-0.503429	0.309992	-0.0254164	-0.274184	-0.791057	-1.17245	-0.166341	0.0877676	-0.683958	-0.0627751	-0.338355	0.551413	-1.28541	-0.484892	-0.641137	-0.641712	0.396528	-0.657642	0.525954	-1.31903	-0.176296	-0.235797	-0.721088	-0.479117	-0.405213	-0.964381	-0.797974	-0.673226	-0.768282	-0.176461	-0.272174
KLF1	2.66197	1.16745	-1.90764	1.10846	-1.14039	0.0175131	1.0054	0.262921	-1.08413	-0.227116	-0.266522	1.49826	-1.72051	0.906142	2.17038	1.69676	0.689	2.48743	-0.0409396	0.37885	-0.548045	0.139315	-0.452977	-1.01547	-0.158696	-0.193368	-0.782314	-0.682996	-0.127595	0.306848	-0.890299	-1.06367	0.171231	0.208955	2.06792	-0.956759	0.392876	-0.741263	0.248927	-0.0444424	-0.449497	-0.352257	-1.06756	-1.17104	-1.37108	-0.121227	0.0211801	-0.769192	0.264723
MTDHP3	2.04871	1.21498	-1.02408	1.64212	-0.324082	-0.810871	0.989094	-0.702623	-0.110556	-0.855358	-0.500322	1.59628	0.481929	-1.06357	3.00442	2.04705	0.450626	2.76492	0.24292	-0.05075	-0.217326	0.429825	-0.39993	-0.318013	-0.458286	-0.487671	-0.390288	-0.858766	-0.882491	-1.1729	-1.1729	0.496073	-0.263784	-0.334537	1.49769	-0.502138	-0.721625	0.0517408	0.498988	0.120057	-0.401619	-1.1729	-0.127272	-0.190034	-1.1729	-0.80771	-0.650601	0.0179364	-0.764696
TERF2IP	-0.0239082	1.74732	-1.58054	2.64594	-0.333952	-0.496543	1.41547	0.58264	-0.5565	-0.205997	-0.725132	1.39302	-0.977922	0.411868	2.36868	3.01244	0.443077	2.35538	-0.50699	0.829193	-0.423219	-0.0205894	0.00687443	-0.7134	0.348638	-0.67298	-0.482085	-0.700623	-0.490175	0.665998	-0.761533	-0.826043	-0.602321	-0.368188	1.30709	-0.979764	-0.0118955	-1.33944	0.487626	0.724092	-0.415091	-0.433019	-0.542241	-0.30692	-0.842452	-0.54822	0.181052	-1.08998	-0.337059
NUDT4	2.37843	2.04945	-0.896578	1.73171	-0.340982	-0.254474	1.24936	-0.407733	-0.730437	0.416949	0.00349112	0.736085	-1.30399	1.15003	2.19938	1.96511	-0.0015185	2.26498	-0.676798	-0.215801	-0.680584	-0.288923	0.676598	-0.169389	-0.506663	-0.810417	-0.558735	-0.469491	0.0275469	-0.357523	-1.09166	-1.6956	-1.27514	-0.208014	2.29246	-1.01614	0.179298	-1.5001	0.582066	0.512221	-0.461302	-0.268037	-0.640695	-0.253493	-0.342854	-0.150945	0.289478	-0.292475	-0.941966
A4GALT	-0.019173	2.0229	-0.748724	1.55305	-1.05861	1.09628	-0.329755	1.0298	-0.210598	-0.859245	-0.00260681	2.76013	-0.327352	0.895488	2.64603	-0.293696	0.930659	2.84073	-0.0398142	0.87601	-0.741509	-1.21983	0.183797	-0.56178	0.35906	-0.676988	0.0202507	0.28752	-0.819628	0.955819	-0.15383	-0.567811	-0.367847	-0.709286	1.45156	-0.779488	-1.07071	-1.21983	0.498828	0.0916176	0.377898	-0.564203	-0.431397	-0.917864	-0.866252	-0.937997	0.0872359	0.0436937	-0.574176
RHD	1.15218	0.56727	-0.257394	1.33744	-1.38468	-0.340726	1.41302	-0.0130577	-0.270067	-1.17013	-0.556221	1.12127	-0.886945	0.578139	2.90406	2.87653	0.758329	2.70132	0.205309	0.577964	-0.172308	0.511816	-0.211478	-0.735152	0.0546371	-1.18031	-0.648821	0.0311613	-0.732462	0.435326	-0.934222	-1.32847	-0.0932331	-0.679421	1.57169	-0.257909	0.851636	-0.986787	-0.307612	-0.322751	-0.463118	-1.27204	-0.469059	-0.448413	-0.81982	-0.576125	0.103082	-1.62776	-0.0310359
UCP2	1.21584	1.99485	0.131029	1.96441	-0.322876	-1.36179	1.62916	-0.350984	-0.727912	-0.0778326	0.817062	1.49656	-1.0892	1.27233	1.85527	2.28495	1.19869	1.25595	-0.805398	0.835093	-0.961002	-0.0820448	-0.655231	-0.194462	-0.392885	0.412973	-0.718274	-0.944472	-0.995019	-0.303821	-1.70425	0.3836	-0.55185	-0.938491	1.1544	-0.890428	-0.0139456	-0.347361	0.181036	-0.405148	-0.749493	-0.858172	-0.724046	-0.927051	-0.0586014	0.200112	0.979764	-1.03272	-1.59148
MAN2A2	0.975642	1.51538	0.608784	2.3004	-1.71354	0.329508	1.28302	0.589525	0.697554	-0.737275	-0.596008	1.34978	0.30218	0.317072	1.91384	1.90646	0.772186	2.7106	0.0238362	0.545914	-0.854912	1.09074	-0.342155	-0.928219	-0.747483	0.763684	-0.475711	-0.793439	-0.608263	-0.692568	-0.0631823	-1.76882	-0.96958	-0.365264	0.925006	-1.30788	0.195712	-0.0615661	0.0780873	-1.54319	-0.50736	-0.830528	-0.6556	-1.3626	-1.16901	-1.01796	-0.0136201	-0.803322	0.0277626
SLC2A4	3.11685	1.46659	-0.841918	1.1943	-0.610543	0.252461	0.621346	-0.976852	-1.10241	-0.298324	1.25485	1.20205	-0.969805	1.06875	1.94864	1.63618	1.16347	2.95264	-0.552527	-0.260548	-0.376963	0.596883	-0.664648	-0.835825	-0.704863	-0.642243	-0.573384	-0.807672	-0.393465	-0.103669	-0.551854	-0.893803	0.305859	0.0965761	1.86009	-0.818958	-0.0397868	-0.795126	0.109861	0.27132	-0.244127	-0.538364	-0.666318	-0.816919	-0.810369	-0.226316	-0.294066	-0.500871	-0.896243
ALKBH5	0.408781	1.47258	0.714067	0.545693	1.22255	-0.951614	0.375186	0.895566	-0.696283	1.88128	0.655323	1.84587	-0.479023	2.30863	1.4616	0.386884	1.15258	1.77897	-0.459905	0.0292438	-0.470356	0.0831833	-1.04948	-0.404524	-1.57995	0.136525	-0.00136534	-1.19006	0.979292	-1.62792	-0.715212	-1.46082	-1.59733	-0.589823	0.784271	-0.917985	-0.709379	-1.8186	1.05221	-0.0539302	-0.0598104	-0.928765	-0.24579	-0.805785	0.24236	0.36416	0.595074	-0.699608	-0.849282
SIRT3	1.53184	0.764997	0.223533	0.728029	0.164838	0.657023	0.963982	1.14305	0.604265	0.765877	1.51441	-1.19026	-0.388078	1.99418	0.485544	1.2403	0.945008	2.93268	0.812015	-0.57192	-1.22106	-0.120737	-0.0802924	-0.371942	-1.048	-0.345078	-0.979306	-0.167847	0.0391269	-1.56115	-0.28141	-1.07192	-0.431503	-1.39317	0.485008	-0.490086	-0.528232	-2.07979	0.288976	-1.40531	-0.250437	-0.0660055	0.0412687	-0.773157	0.752604	0.629687	-1.06364	0.267696	-1.30163
LHPP	0.272415	1.72424	0.350595	1.90155	-0.571208	-1.02461	1.85132	0.82929	-0.529466	0.0819935	-0.323287	1.78696	0.0037987	1.51126	1.55559	2.46842	0.228062	1.62593	0.576326	0.537201	-1.03308	0.37771	0.253931	-1.06232	-0.735872	-1.02772	-0.735264	0.242074	-0.637253	-0.0280117	-1.69627	-0.217628	-1.08541	-1.61026	0.877911	-0.842218	-0.550591	-1.53279	-0.368224	-0.876729	-1.00176	-0.453737	-1.4835	-0.648369	0.0180698	0.71902	0.35141	-0.716494	-0.38292
SERTAD2	1.92938	1.73645	1.69177	1.64955	0.403256	-0.282636	0.257546	-1.269	0.0974527	1.41424	0.591737	1.19959	-0.873075	0.364211	0.512473	0.92153	0.963302	2.33723	-0.289753	-0.824879	-0.325529	-0.291546	-0.310922	0.453686	-1.07725	-0.110666	-0.692593	-0.4948	0.64504	-0.389899	-1.13095	-2.57595	-0.508815	-0.750013	1.26517	-1.01079	-0.581318	-1.93204	0.732584	0.040542	-0.51796	-0.701472	-0.352698	-0.252683	0.396333	0.402557	0.479295	0.703148	-1.8532
GALNT10	0.855539	0.169628	0.572333	1.91523	-0.0517313	-0.0219927	1.32548	0.4066	-0.527912	0.983047	0.737529	2.35706	-1.10472	0.927825	2.48892	0.967452	0.555273	2.03334	-0.452342	-0.301341	0.15053	-0.0621193	-0.502282	-0.93426	-1.40635	0.077545	-0.160794	-1.6377	-0.218826	-0.636948	-0.914681	-1.3928	-1.37159	-0.397376	0.65823	-0.576731	-0.684624	-1.53614	1.52677	0.0344816	-0.587142	-0.535245	-0.518539	-0.778359	0.629606	0.291664	0.845375	-0.114944	-0.916896
CASTOR2	0.491664	1.72678	-0.14505	1.90191	-1.02242	0.659921	0.52596	0.694228	-0.491299	0.00820376	0.918426	2.10835	-0.864079	0.0604348	0.790844	1.98363	1.2593	2.65424	0.0485751	1.41157	-0.3641	0.29776	-0.325496	-1.50351	0.27563	-0.0380492	-0.428883	-1.4315	0.107138	0.436801	-1.35193	-1.70771	-0.613971	-0.394123	0.73894	-0.738093	0.89099	-1.51323	-0.512075	0.343737	0.38123	-0.295434	-0.389966	-1.5032	-1.61064	-1.29779	-0.00757164	-1.13413	-0.0797551
ACSM3	0.703564	2.246	0.0740114	3.02097	0.287746	-0.537362	1.85649	-0.311917	-0.0383685	0.548363	-0.138647	1.53607	-0.677066	0.487689	1.98452	0.791913	-0.81947	2.13323	0.637779	-0.672368	-1.65997	-0.477862	-0.752616	-0.204679	1.04767	-0.940282	-1.60946	0.128772	-0.401326	-0.994386	-0.825697	-0.516695	-0.734613	-1.18704	1.65156	-0.807109	-0.612755	-0.846188	0.0266603	0.670675	-0.456091	-1.27359	-0.540071	-0.095876	0.0691715	0.43744	-0.0152377	0.722812	0.119462
MPO	0.748948	1.20934	0.267132	-0.630015	2.64613	-0.356004	0.448983	-0.137238	1.27088	1.01055	1.96121	0.78458	0.00685815	0.0564773	-0.363591	1.27658	2.05492	2.16543	-1.13277	-0.133373	-0.736819	0.792649	-0.51612	-0.942694	-1.16922	0.578059	-1.18587	0.371887	-0.431489	-0.92876	0.193644	-1.11121	0.85877	-1.08549	0.0255256	-0.946628	-0.362593	0.22059	0.311586	-1.27261	-0.443543	-0.017664	-0.601707	-1.19613	-1.41485	-0.209976	-0.607705	-1.30087	0.816119
GCLC	1.58884	1.93427	-0.774568	1.82329	-0.8573	0.0182904	1.23861	-0.524941	-1.01456	-0.0645454	0.0138915	1.31353	-1.59272	0.786118	1.96218	2.53048	0.530804	2.23841	-0.468779	-0.0703056	-0.3127	-0.757917	-0.056312	-0.401981	0.144575	-0.842815	-0.457362	-0.829763	-0.0797071	0.30882	-1.11386	-1.91585	-1.12345	-0.803117	1.78985	-0.94964	0.579523	-1.18089	0.639541	0.683677	-0.159386	-0.185461	-0.685675	-0.158135	-0.256903	-0.119234	0.254275	-0.478812	-0.558035
FOXJ2	1.34821	2.01553	1.35462	1.88162	-0.407803	-1.08738	0.14291	0.381393	0.220878	0.273097	-0.30499	1.66211	-0.0426388	1.28056	1.88346	1.74064	0.319173	1.55112	0.152148	0.19747	-0.643789	0.810566	0.361912	-0.433337	-1.30983	0.0710623	-0.856516	-1.4447	0.845099	0.0209612	-1.98261	-2.27401	-0.353449	-0.479125	1.17126	-1.64346	-0.364441	-1.4562	-0.0229947	-0.641164	-1.04619	-0.664348	-1.0951	-0.328244	0.110934	-0.226444	0.928364	-0.130171	-0.771757
IRF2BP2	1.87418	0.873957	1.24131	0.388921	1.08714	-0.0332422	0.158123	0.0643501	-0.468657	1.84497	0.695514	1.57513	-0.100565	0.887278	0.520873	0.984022	0.170777	2.4547	-0.413902	-1.27211	-0.000262169	-0.450625	-0.21337	0.50729	-0.430812	0.00844002	-0.577787	-1.42924	0.439495	-0.278135	-1.4556	-1.98327	-1.65347	0.0909748	0.872875	-1.11618	0.133332	-2.55693	0.524068	0.445454	-0.229479	-0.39259	-1.03753	0.352402	0.708916	0.766411	0.471867	-0.537464	-0.582323
SLC7A5	2.02109	1.51845	-1.30721	1.33946	-0.859001	0.560522	0.29454	0.0960099	-1.02419	0.0345442	-0.377904	2.09299	-1.96257	0.909252	1.25836	2.02934	0.906131	2.65857	0.411339	0.834492	0.0531805	0.573781	-0.263114	-0.789233	-0.374829	0.159863	-1.6667	-0.928793	-0.579398	-0.312692	-1.058	-1.7324	0.0377037	0.0108949	1.02596	-0.613399	0.0334649	-1.14195	-0.489662	0.524151	0.127777	-0.247946	-0.544473	-1.02803	-0.67922	-0.926384	0.863489	-1.28826	-0.238225
ATG4D	2.02065	1.73657	-0.120347	0.847289	-0.0379572	-0.454787	-0.121123	0.922589	-0.474049	-0.368387	-0.276447	2.28637	-0.157316	0.6628	1.64979	2.81828	0.684123	2.7089	0.181974	0.559022	-0.387052	1.07084	-0.587953	-1.43577	-1.66046	-0.160165	-0.484518	-1.01329	-0.940225	-1.25997	0.294776	0.171817	0.259958	-0.612617	0.886236	-0.762895	-0.863574	-0.607234	0.0635044	-0.647544	-0.772635	-0.604683	-0.658077	-1.48585	-0.976322	-0.501163	-0.492786	-0.294734	-0.361514
FTH1P7	0.591892	0.874486	-0.197605	0.738932	-0.967884	-0.024108	1.96315	0.272905	1.90212	-0.0154217	-0.162198	0.960034	-0.452287	1.96338	1.92211	2.52288	1.10825	1.64191	0.0297743	0.610977	-1.5453	-0.669182	0.433983	-0.656958	-0.784001	1.01866	0.375309	-0.252485	-0.730428	-0.943595	-0.859233	0.85987	0.847797	-0.369114	-0.248342	-1.34954	0.13633	0.225396	-0.0526942	-1.7585	-1.51321	0.282878	-0.755715	-0.697737	-1.26449	0.185105	0.119379	-1.63769	-1.61805
SLC16A1	0.714855	1.12418	-0.615046	1.2123	0.894328	-0.226012	0.701502	-0.887443	-1.62305	0.487469	1.04935	1.93676	-0.979704	0.496837	1.72011	1.9664	1.43776	2.96669	-1.06265	-0.644297	0.0710384	-0.325455	-0.638153	-0.128915	-0.312872	-0.760096	-0.88048	-0.783241	-0.379515	-1.81316	-0.811375	-0.931809	-0.103256	-0.980416	1.15905	0.25644	-1.01996	-1.02331	0.0586779	0.284824	0.341465	0.111806	-0.695293	0.677386	1.32107	0.368385	0.244581	-1.00659	0.14187
SIAH2	0.935329	1.83371	-1.67797	1.74085	-1.03754	0.190993	1.58092	0.123327	-0.27635	0.487641	0.169903	1.42333	-1.57318	0.940837	2.05097	2.33763	0.603252	1.5573	-0.743687	0.178367	-0.531571	-0.0963101	0.252101	-0.553037	0.16439	-0.660444	-0.478497	-0.850374	0.353077	-0.0984655	-1.47314	-1.79192	-0.525964	-0.0473407	1.68043	-1.48396	1.12208	-1.19628	0.37826	0.53424	-0.0947893	-0.181406	-0.736362	-0.44188	-1.16665	-0.18818	0.406383	-1.27851	-0.0372411
FANK1	1.10803	1.48642	-0.597858	2.71661	-0.913698	0.470252	0.976101	-0.427923	-0.566911	-0.174693	-7.93394e-06	0.912868	-1.11306	-0.0279981	2.88459	2.35781	0.092939	3.36955	-0.0709752	-0.523417	-0.50435	-0.281407	-1.11306	-0.833215	-0.138747	-0.303419	-0.506358	0.0201229	-0.0567608	-0.154602	-0.527274	-1.11306	-0.306799	-1.11306	1.50259	-1.11306	0.620652	-0.645163	0.0526377	0.48163	-0.757319	0.657814	-0.0844049	-0.515722	-0.749757	-0.796947	0.212161	-0.471558	-0.522696
PSME4	0.742539	1.90633	-1.01346	2.72624	-0.869546	0.4225	0.883054	-0.438112	-0.693005	0.229815	-0.48843	1.1601	-0.89307	0.973324	1.42413	2.62193	0.461137	2.33207	-0.568296	-0.165087	-0.212793	-0.703361	0.152343	-0.0584373	-0.294673	-1.1567	-0.764792	-0.946518	0.317129	0.32281	-1.88189	-1.63355	-1.225	-0.523342	1.68761	-0.488167	0.350222	-1.65289	0.265234	0.520936	-0.347802	-0.0100891	-0.682342	0.0496832	0.0939155	0.0296179	0.300906	-0.283893	-0.242678
KIAA1191	2.81332	1.80308	-0.132873	0.74547	1.33463	-0.0564431	0.634611	-0.0411724	-1.00346	0.992636	0.706001	1.49125	-0.658671	0.9	2.06488	0.796541	0.941305	1.86551	-0.723824	0.785306	-0.488181	-1.034	0.0031216	-0.885812	-0.622102	-0.280813	-0.257859	-1.49087	-0.0446209	0.0189565	-0.738858	0.452307	-0.336157	-0.886563	0.0817872	0.00791072	-0.936075	-2.6125	0.394718	-1.02058	-0.210634	-1.20485	-0.975214	-0.351471	-0.254112	1.2464	-0.26333	-0.336811	-1.37543
MGAT3	0.368411	2.04586	1.69232	0.380404	-0.479526	-0.808795	0.189362	0.271675	0.0180847	0.669021	0.261834	3.55921	-0.0241936	0.519095	-0.00238536	1.5421	0.757801	2.10514	-1.15114	0.390431	0.377197	0.75841	-1.72073	0.281352	-1.35858	1.21755	-0.886505	-0.823814	-0.246398	-0.188413	-0.51336	-0.84422	-1.25956	0.300848	-0.654711	-1.17723	0.188099	-2.2104	0.662688	-0.272132	-0.370113	-0.586595	-0.769926	-0.372807	0.178883	0.212933	0.959045	0.0535137	-0.392706
ATF5	2.15138	-0.171016	-0.553145	-0.437135	0.192782	-0.417041	1.59146	0.68209	-0.515252	1.27466	0.882742	0.445478	-1.50257	2.71403	0.0254269	1.25498	0.97056	2.81857	-0.198511	-0.088307	-0.361361	-2.31097	0.467031	-0.508486	-0.34421	0.401973	0.266144	-0.345011	-0.885388	-0.669278	-1.17469	-0.0232613	-0.454413	-0.557133	1.87034	-0.671524	-0.028482	-1.53772	0.649569	-0.524488	-1.18455	-0.3809	-0.58339	-0.812824	0.0923519	0.772431	0.430586	-0.960382	-0.185287
RGS16	3.01805	0.0483924	-0.37462	0.534533	-0.700157	-0.596045	0.150448	-0.220888	-0.441439	0.0390655	2.48519	1.25709	-0.535449	2.39138	2.34437	0.195283	1.48534	1.24954	-0.846442	0.0460967	-0.464944	-0.313614	-1.04017	-0.708315	-0.623028	-0.646488	-0.784663	-0.814336	-0.52954	-0.354868	-0.498662	-0.913805	-0.938812	-0.364712	2.22996	0.274262	-0.948627	-0.907764	0.440276	0.511775	-0.324167	0.406407	-1.09911	-0.533373	-0.671	0.149771	0.0325577	-0.706696	-1.08966
TRIB3	4.68112	-0.148785	-0.737598	-0.736331	0.52329	-0.366125	0.126604	-0.370652	-0.285834	0.200928	0.580174	-0.0412397	-0.475884	1.29719	0.819396	-0.107128	0.341505	2.57364	-0.660226	0.177816	-0.313061	-0.112949	-0.832618	-0.160654	-0.936551	0.683336	-0.600755	-0.661576	-0.314778	-0.49561	0.133748	-0.108953	-0.0864382	-0.467418	2.62394	-0.421441	-0.373499	-0.441392	-0.188629	-0.842882	-0.910112	-1.20322	-0.809623	-0.590471	-0.39653	1.44259	-0.217685	0.171023	-0.406572
SLC1A5	1.23719	2.01634	-1.42597	1.87757	-0.917605	-0.246034	1.24443	0.160624	-1.36216	-0.157851	-0.549252	1.93082	-1.93556	0.736413	2.04876	2.35207	0.383821	2.09797	0.0541917	0.513764	-0.778597	0.164598	-0.594128	-1.05114	0.0780781	0.315548	-0.368468	-0.987392	-0.587578	0.185817	-1.39304	-1.06282	-0.241802	-0.217474	1.45649	-0.899385	0.522068	-0.758293	0.0309558	0.295789	-0.260654	0.0229808	-0.862725	-1.11141	-0.800244	-0.556827	0.528178	-0.885034	0.318829
B4GALT3	2.54548	2.13037	-1.45821	1.50808	-0.12248	-0.703851	0.788863	-0.727494	-1.28333	-0.0950074	-0.0137502	1.59679	-1.0936	1.09092	2.09626	1.64464	0.318681	2.77255	-0.203007	0.582973	-0.615546	-0.187078	0.11118	-0.446265	-0.606995	-0.607463	-0.781837	-1.06121	-0.701337	0.0504339	-0.833523	-0.869487	-0.879432	0.154168	1.85242	-0.774856	0.157953	-1.49979	0.0382275	0.0331295	-0.251191	-0.291804	-0.859284	-0.633741	-0.360345	0.0958433	0.556445	-0.697183	-0.27145
ULK1	1.73707	1.07777	1.64596	0.940509	-0.808006	-0.270505	-0.252215	1.43985	0.963264	0.144544	0.858329	1.62607	0.702639	0.592799	0.276549	0.919352	1.24048	2.36942	0.264687	0.872481	-0.496788	0.404227	-0.573066	-0.882057	-2.08398	0.957319	-1.49657	-0.999372	-0.533536	-0.646456	-0.951932	-1.12096	-0.694965	0.558134	0.253038	-1.25719	1.3933	-1.61507	-0.247847	-1.21743	-1.21406	-0.367339	-1.22962	-1.00176	-0.842586	-0.940724	0.343473	-0.685045	0.0874863
ATG9A	0.159751	2.13164	0.176096	1.36572	-1.15971	-0.383299	0.532397	0.61835	0.305546	-0.151776	-0.23519	2.49046	-0.124326	1.11968	1.2806	2.5179	1.08431	2.46668	-0.204197	0.812728	-0.616634	0.820932	-0.713925	-1.0791	-1.13386	0.875601	-0.869271	-0.999932	-1.26202	-0.0411479	-1.58236	-1.31031	-0.555214	0.333545	0.495303	-0.854576	0.538171	-0.48749	-0.103601	0.442396	-0.327184	-0.902765	-0.422138	-1.24307	-1.3208	-1.26027	0.353304	-1.25588	0.164586
GABARAPL2	0.180378	1.09559	-1.15643	2.80522	-1.18781	0.000313814	1.55073	0.269902	0.344581	-0.478667	-0.780702	1.0719	-0.931317	1.33841	2.87986	2.2887	0.0158171	2.14562	0.289087	0.640473	-0.906733	-0.0737879	-0.325776	-0.752104	-0.234723	-0.50912	-0.633911	-0.0541239	-0.328407	0.630084	-0.931332	-0.879818	-0.134477	0.184935	1.20019	-1.10091	0.460372	-0.643962	0.506214	0.692041	-0.441226	-0.0787081	-0.633787	-0.715356	-1.22394	-1.02165	0.192212	-1.48455	-0.213966
SPTA1	0.154033	1.08348	-1.61631	1.98486	-2.00912	0.743967	1.06856	-0.108926	-0.316655	-0.359382	0.216357	1.52111	-1.71745	0.45759	1.8633	2.26794	1.53041	2.52167	-0.290357	0.199487	0.304631	0.217555	0.118643	-0.745985	-0.0431012	-0.572449	0.0648794	-0.109713	0.0849671	0.273686	-1.25426	-1.04779	-1.10131	0.102056	0.995962	-0.798314	0.461178	-1.2613	0.17147	0.610691	-0.0851446	0.298154	-0.831273	-0.960247	-1.38519	-0.553288	-0.191086	-1.19037	-0.703761
AC109454.1	2.74351	1.13593	-0.40889	1.77892	-0.422757	-0.745543	1.03916	0.275881	-0.745543	-0.0432987	0.821646	2.79913	-0.518952	0.668238	1.97854	1.30933	0.0609695	2.86154	0.140058	-0.745543	-0.745543	-0.745543	-0.745543	-0.745543	-0.745543	-0.745543	-0.470453	-0.745543	0.152211	1.40712	-0.745543	0.156235	-0.745543	-0.745543	1.56531	-0.745543	0.2367	-0.745543	-0.474363	0.50382	-0.745543	-0.745543	-0.119159	-0.745543	-0.745543	-0.037948	-0.745543	-0.745543	-0.745543
TPRG1L	1.31441	2.40832	-0.233587	2.3022	-0.600302	-1.23581	0.88331	0.349549	0.125233	-0.0703623	0.280363	1.37435	0.166147	1.43967	1.38768	2.42047	0.320407	2.43429	-0.258415	1.05778	-0.968351	0.600953	-0.70546	-0.864971	-0.333207	-0.25047	-0.77384	-0.219026	-0.00370806	0.326413	-0.227882	0.0578844	-0.968661	-0.107269	0.650133	-1.11802	-0.180786	-0.956863	0.743081	-0.950851	-1.03885	-0.718022	-0.771986	-1.17474	-1.15376	-0.175003	0.247486	-1.58568	-0.60111
CNPPD1	0.749823	1.43743	-1.16081	1.33578	-1.04317	-0.049565	1.80687	0.634038	-0.626666	-0.362619	-0.648454	1.83292	-1.13175	1.09716	2.38008	2.49712	0.134901	2.55919	0.647621	0.807327	-0.31397	-0.110738	-0.642851	-1.11786	-0.140027	-0.130849	-0.707873	-0.921583	-0.403939	0.519077	-1.03317	-0.602254	-0.503009	0.0410927	1.21324	-1.09372	0.362154	-1.06394	0.685186	-0.034544	-0.457977	0.0384635	-0.548377	-1.00531	-1.36989	-0.844719	0.105946	-1.14846	-0.288511
ERMAP	1.91704	1.16508	-1.27812	1.50755	-1.07454	0.340174	1.17044	-0.282467	-0.483769	-0.301153	-0.0629822	1.36626	-1.47698	0.423894	2.94442	2.50573	0.496818	2.09268	0.0296695	0.143046	-0.134422	0.0307832	0.532481	-0.601924	-0.690801	-0.946009	-1.05744	-0.427618	0.126702	0.151055	-0.950809	-1.14149	-0.91352	0.227392	2.40448	-1.19868	1.10131	-0.882841	-0.321961	0.25516	-0.283177	-0.995724	-0.782059	-0.549979	-0.317924	-0.340781	-0.2813	-0.643228	-0.442328
FAM53B	1.25766	1.74655	1.76864	0.0955807	1.17272	-1.49731	0.152092	0.899524	-1.09797	1.77641	1.01433	1.79799	0.276669	1.42984	0.430996	0.240249	1.0422	1.15549	-0.187394	0.00899255	-0.276405	-0.150696	-0.697458	-0.0995667	-1.25649	1.04119	-0.889621	-1.16523	0.00473366	-1.05884	-0.901746	-0.830919	-1.72094	-0.391699	-0.195891	-0.569189	-0.771471	-1.88315	0.275627	-0.789676	-0.457423	-1.09964	-0.310724	-0.583427	0.943939	0.850425	1.08694	-0.243053	-1.11421
CLIC2	0.949935	1.06773	-1.49026	2.71665	-1.21606	0.293393	1.38898	0.00730611	-0.397532	-0.229539	-0.223797	1.2749	-2.12603	0.752388	2.06948	1.87834	0.019197	2.53905	-1.0111	0.47483	-0.312755	-0.359465	0.0576583	-0.43178	0.106455	-0.823636	-0.52373	-0.342682	-0.178128	0.681191	-0.481652	-1.28028	-0.974768	0.197303	1.23602	-1.16608	1.02817	-1.02905	0.558495	1.07473	-0.0321873	-0.388013	-0.679716	-0.248732	-0.832935	-1.25318	0.044588	-0.370789	-0.450892
FAM20B	1.12398	1.5985	-0.747686	2.498	-0.0874338	-0.312405	0.434696	-0.0655339	-0.541841	0.747304	0.551028	1.2943	-1.38415	1.28931	1.42254	2.0055	0.265821	2.61787	-0.765107	-0.733822	-0.546839	-0.67446	-0.298373	-0.17735	-0.326813	-0.395795	0.281919	-1.02121	1.07982	-0.0854575	-1.89868	-1.57606	-0.98156	-1.0017	1.11767	-0.843008	0.054937	-1.89741	0.686243	0.249002	-0.345612	0.0606871	-0.752565	-0.152247	0.384692	0.380618	0.885792	-0.286564	-1.25345
GID8	1.3297	1.85507	-0.828754	2.18731	-0.043838	-0.615646	0.947997	-0.321252	0.0127379	0.458747	0.00433067	0.413765	-0.942304	1.94941	2.45362	2.10541	0.706768	2.46836	-0.620799	0.00484351	-0.733193	-0.669899	-0.346555	-0.522174	-0.892205	-1.10713	-0.293428	-0.756507	0.828223	-0.58518	-0.931251	-0.562975	-1.43904	-0.582133	1.50858	-0.973083	-0.12238	-1.18495	0.827692	0.0190363	-1.29197	0.0170622	-1.06339	-0.363821	-0.244165	0.41031	-0.430288	-1.00111	-0.32949
SLC6A9	0.834586	1.98976	-1.30311	1.74601	-1.4664	0.687892	0.652066	0.181375	-1.06677	-0.20472	-1.22013	1.75521	-1.69161	0.748975	1.50338	2.46251	0.572006	2.38848	-0.0642142	0.792627	-0.311878	0.817	-0.475694	-0.955746	0.192922	0.24752	-0.561593	-0.592083	-0.87423	-0.0801892	-1.31989	-1.4777	0.379201	0.0519243	0.636862	-1.0037	0.486156	-1.18624	-0.149538	0.789361	0.667696	-0.260211	-1.0229	-0.870387	-1.28871	-0.881512	0.172655	-0.603852	0.355094
ZNF768	1.0871	1.7171	1.61454	-0.329109	0.329293	-1.54385	0.30887	1.70603	1.1061	1.28178	1.06631	1.78584	0.815288	1.55454	0.620607	0.0691567	0.81571	0.888751	-0.207348	-0.307133	-0.356391	0.138702	-2.42903	-0.56627	-0.710511	0.627329	-0.0907203	-2.11528	-0.250007	-0.657096	-1.32167	-0.0452734	-1.54696	-1.26483	0.0530282	-0.746516	-0.675645	0.763731	0.403159	-1.56354	-1.56967	-0.79681	-0.481756	-0.77931	0.571485	0.771691	-0.000592863	-0.803953	0.245057
PA2G4	0.359664	1.48407	-1.49344	2.31726	0.162859	-0.120673	2.0908	-0.111715	-0.772593	0.0432475	0.0958679	0.832774	-1.83341	1.22485	2.12405	2.26935	0.612691	2.27457	-0.271466	0.457124	-1.0102	-0.295698	0.324082	-0.604727	-0.450598	-1.07869	-0.0373755	-0.896231	0.0322753	-0.27499	-0.666064	-0.725925	-0.977774	-0.612265	2.13882	-0.900786	-0.0211061	-0.969465	0.59698	-0.133147	-0.43976	-0.585974	-0.669329	-0.540803	-0.217395	-0.0196027	0.435276	-0.623851	-0.548601
CYBRD1	1.91524	1.1696	-0.00678589	1.78165	-1.57437	0.953853	1.69685	-0.634756	-0.298587	-0.558671	0.258202	0.944704	-1.36436	1.59366	1.52226	1.37149	0.334702	2.57929	-0.0426907	-0.431663	-1.78136	-0.804561	0.224684	0.219538	-0.364853	0.291429	-0.59984	-0.776243	0.125844	0.0529908	-2.30191	0.082045	-0.805189	-0.363756	1.88901	-0.737857	0.66268	-0.915682	0.966358	-0.52569	-0.479694	-1.44597	-0.124084	-0.323816	0.617583	0.0432984	0.0410289	-0.871906	-0.830719
HEXIM1	1.80726	3.02555	0.596869	0.867175	0.322026	-0.822267	0.567466	-0.235556	-0.19468	0.183714	0.310107	1.81271	-0.605832	0.0812641	1.71186	1.71419	1.33511	1.53851	-0.00634069	0.353774	-0.427215	-0.0190499	-0.136155	-0.280581	-1.27831	-0.11516	-0.644031	-1.37263	0.837248	-0.13065	-0.990459	-0.717332	-0.872545	-0.587703	2.06844	-0.259456	-0.192223	-1.03705	-0.263644	-0.588363	-1.39974	-0.978953	-0.581859	-0.373852	-0.282148	0.211458	-0.127416	-0.159961	-1.72176
PNP	0.318748	1.7838	-1.93088	2.00825	-0.378371	-0.888029	1.77017	0.461972	-0.658213	-0.217677	-0.377572	1.70117	-1.76683	0.188242	2.6153	2.66097	0.362083	1.97095	-0.664008	0.473884	-0.419997	-0.141571	-0.222053	-0.90133	-0.596623	0.143595	-0.511658	-0.908902	-0.894766	1.10351	-0.258221	-0.0423269	-0.564908	-0.155434	1.41933	-0.40803	-0.320285	-0.772493	0.471876	0.362108	-0.252288	0.143004	-0.745568	-0.815879	-1.02597	-0.751317	-0.0154209	-1.12452	-0.234789
FAM83A-AS1	1.13377	1.59868	-0.536936	2.45069	-0.626616	-0.626616	0.322815	0.919637	-0.626616	-0.422871	-0.200532	1.95728	-0.453461	0.0729596	1.20222	2.59019	-0.0448556	4.30324	-0.232798	-0.626616	-0.626616	1.21828	-0.626616	-0.626616	-0.26292	-0.241611	-0.217107	-0.626616	0.341218	0.0490617	-0.626616	-0.626616	0.401866	-0.366025	0.806313	-0.626616	-0.181078	-0.626616	-0.626616	-0.626616	-0.626616	-0.626616	-0.626616	-0.626616	-0.626616	-0.136856	-0.0995594	0.828941	-0.626616
MITD1	-0.562217	-0.811532	-1.69737	-1.2313	-0.0770208	0.516589	-0.714086	-0.933719	-0.745771	-0.270926	-0.768996	-1.93106	-0.51068	-1.87513	-1.08009	-1.61251	-1.16837	-2.18257	-0.290879	-0.504391	1.28734	-0.569076	1.17087	0.941595	1.89118	-1.41619	-0.153701	1.06012	0.18146	0.740813	1.07568	0.318027	0.421606	0.993322	0.389541	1.22612	0.230084	-0.332592	0.0743013	1.79284	0.988771	1.47542	-0.090192	1.48995	0.548154	-0.14767	-0.727585	0.59795	1.04689
ATG13	2.12735	1.81622	0.0799138	0.880247	0.300075	-1.23562	0.718471	-0.616846	-0.745084	0.772834	1.32773	1.67401	-0.34679	1.09831	2.18102	1.85929	0.742886	2.73393	0.121534	0.51351	-0.157312	-0.909187	-1.76341	-0.117253	-0.59933	0.381343	-0.621551	-0.218773	0.0480787	-1.28773	0.209709	-1.17	-1.06582	-1.07571	0.964667	-0.825989	-0.629784	-0.667852	-0.0484719	-0.999571	-1.14832	-1.05774	-0.339379	-1.00599	0.496762	0.344011	-0.121217	-0.842424	-0.998459
RFNG	0.736914	0.855104	-0.362574	1.32444	-0.452959	-0.28895	0.884284	0.565336	-0.291977	0.180261	-0.686137	0.730304	-0.636195	1.56787	2.6875	2.30538	0.891649	2.97829	-0.586917	1.07564	-1.26014	0.0315217	-0.297299	-1.66993	-0.792773	0.698536	-0.13398	-1.04176	-0.916341	-1.02103	-0.186823	-0.400246	-0.610056	-0.695719	1.44112	-1.23445	0.292751	-0.825156	0.0971824	-1.28165	-0.231299	-0.835541	-0.899943	-1.1843	-0.0285578	0.649093	-0.217901	-0.768497	-0.793318
KCTD20	1.49283	0.571492	1.22137	1.37066	0.228779	-0.42211	0.672679	0.245195	0.0990802	1.39878	1.07795	0.5917	0.49852	0.895252	0.450392	0.657074	0.45322	2.64302	-0.393364	-1.12322	-0.836775	-0.603909	0.349656	-0.13138	-1.69654	-1.73268	-0.121429	-0.0516974	-0.103892	-0.302252	-1.29253	-2.31164	-1.45303	-0.901385	1.56829	-0.531913	1.34666	-1.30705	1.34264	-0.237215	-0.599249	-0.879465	-0.696001	0.512988	1.09862	0.833118	0.44537	-0.205068	-1.17745
CCDC194	-0.755517	-0.314973	-0.668736	-0.608361	-0.390034	0.372998	-0.469229	-0.663869	-1.31822	-0.532685	-1.31822	-0.67929	-1.05729	-0.845712	-1.02988	-1.20531	-0.874232	-0.968642	-0.00149515	0.00669732	2.82603	-0.528771	1.82208	0.276315	2.23387	0.25335	-0.213294	-0.540476	0.0142771	-0.412964	1.08327	-0.74601	-0.552082	1.65605	-0.493056	1.57783	-0.0467327	0.247996	-0.317413	0.54258	1.69503	2.24752	0.17367	0.195442	-1.31822	-0.812861	1.00463	0.389733	0.739626
SIK3	1.86749	1.26108	-0.0944892	2.10864	-1.08281	-0.52053	1.23755	-0.0522464	0.0123293	-0.305385	0.0158695	1.77066	-0.802385	0.740681	1.87608	2.19847	0.524377	3.06637	-0.0320677	0.133578	-0.219233	-0.516334	-0.355583	0.146469	-0.636936	0.143327	-0.357223	-1.62839	0.0631426	-0.640864	-0.875026	-1.13694	-0.220911	-0.44837	1.37956	-1.16446	-0.224075	-1.22331	0.600033	-0.874067	-1.2241	0.17888	-1.06241	-1.30309	-0.52013	-0.835072	0.646988	-0.465444	-1.05594
CDR2	2.10784	0.50248	-0.724191	0.732457	0.522669	-0.504765	1.63185	-0.866851	-1.42831	0.553998	0.714363	0.696321	-0.974933	1.30499	1.09655	1.6524	1.31363	3.26883	-0.42739	0.066147	-0.550153	0.434854	0.392242	-0.772983	-0.560919	-0.790288	-0.950165	-1.46022	-0.566979	-1.13266	-0.0890092	-0.912702	-0.696886	-0.4078	2.57214	-0.557206	-0.553805	-1.5862	0.27588	0.290253	-0.0129906	-0.331142	-0.854454	-0.0992011	0.113543	0.61961	0.257003	-0.617208	-0.253797
UBAC1	0.647228	1.29335	-1.03987	2.67925	-0.49923	-0.299632	0.699594	0.0263227	0.242576	-0.093516	0.439182	1.05636	-1.50497	0.384958	1.85816	2.82662	1.08498	2.68554	0.232653	0.468877	-1.44171	-0.221467	-0.266419	-0.977559	-0.373337	-0.011497	-0.253156	-0.693236	-0.330698	0.323051	-1.86184	-0.426919	-0.699154	0.649788	1.82812	-0.723892	-0.474292	-0.604598	0.790182	-0.341323	-0.642634	0.277297	-0.900716	-1.38348	-0.877696	-0.0410254	-0.270739	-0.508878	-0.903708
ACHE	1.91037	1.689	-1.261	1.30104	-0.983973	0.0695877	1.07851	0.24076	-0.809892	0.204137	-0.993485	1.17134	-1.31064	1.30995	1.83308	2.20102	1.00702	2.35008	-0.479226	0.733276	-0.506571	0.444554	-0.429364	-0.633375	-0.607177	-0.772372	-0.920391	-0.599809	-0.528809	0.0950541	-1.50311	-1.66204	-0.233276	-0.156851	2.15002	-0.792363	0.112419	-1.07525	0.148687	0.834676	-0.398581	-0.395087	-1.16674	-0.738607	-0.905684	-0.0353206	0.347166	-1.06263	0.203585
LARP1	1.25988	1.55153	0.876895	1.25713	0.811754	-0.871475	-0.215896	-0.0761654	-0.892197	1.57786	1.00645	1.80173	-0.229989	1.42518	1.0382	0.88276	1.09038	1.34739	-0.102945	-0.302069	-0.35966	0.304881	-0.496258	-0.316407	-0.861633	0.980121	-0.633933	-1.65221	0.221424	-1.49983	-1.43236	-2.08861	-1.34206	-1.01359	0.408426	-1.2063	-0.204739	-1.82655	0.523136	-0.751382	0.239644	-0.851288	-0.675939	-0.867967	0.618943	0.223578	1.09114	-0.504843	-0.262323
PPOX	1.7866	0.867328	-1.0435	1.32186	-0.133935	-0.936251	0.518038	0.295991	-0.371193	-0.577719	-0.0848587	0.817108	-1.43567	1.14917	3.57635	1.64532	1.00833	2.55648	-0.203562	0.871577	-0.279201	0.239021	-0.632409	-0.298311	-0.587831	0.107443	-0.720474	-1.28524	-0.789294	0.0116187	-0.957274	-0.453079	-0.613385	-0.0944555	1.8445	-1.13691	-0.297661	-0.613749	-0.517803	0.398203	-0.68099	-0.823262	-0.929485	-0.750906	-0.0903696	-0.161514	-0.470216	-0.530117	0.218589
ITGA9	0.721584	0.0380667	1.25225	1.10827	2.35699	1.57585	0.499108	0.285965	1.6914	1.65573	1.92164	0.501215	-1.2076	-0.126788	-0.796103	0.122624	0.399365	2.15527	-1.35022	-1.10847	-1.31641	0.501239	0.529503	-0.573686	-0.615701	0.973175	-0.0629977	-0.0622452	-0.0333083	-0.315422	-1.11525	-1.87543	0.236473	-1.07079	0.149352	-1.05697	0.584654	0.00744511	0.630028	-1.2219	-0.0437322	0.0386382	-0.986801	-0.334886	0.762552	-0.0490471	0.135242	0.159806	-0.686446
CD80	0.955817	1.65907	1.42028	1.46056	0.116787	-0.865546	1.35655	-1.83259	-0.0371099	0.377974	0.0146564	1.9992	0.0661728	0.197856	0.507975	3.91606	0.218332	1.14479	-1.34216	-0.66101	-0.316557	-1.3328	-1.61604	-0.108878	-0.797915	-0.566561	-0.392347	0.600635	-0.455112	-0.557321	0.106016	-0.640127	-0.868244	-0.818279	0.749944	-0.223588	-0.317175	0.388897	0.263847	-0.0191251	-0.159241	-1.3081	-0.244273	0.053796	0.375863	0.958507	0.829051	-0.21512	-0.975054
BACE2	0.942759	1.38476	-0.287771	0.930238	-0.327203	0.504957	1.13977	-0.345557	-0.682255	1.39013	-0.883069	1.82561	-1.12811	0.849479	1.71999	2.65252	-0.872236	2.60191	-0.346537	-0.671283	-0.55557	0.371245	-0.348141	-0.919841	-1.28711	-0.516818	0.248466	0.469358	-0.408162	-0.409184	-1.61911	-0.778746	-1.13574	0.0344974	0.295003	-0.644346	0.367953	-2.00526	0.721698	-0.0343168	-0.540376	0.117744	-0.792512	-0.330384	-0.0333479	1.27157	0.610247	-0.288705	-0.669203
OTUD7B	1.71971	1.79219	-0.319503	1.63283	0.634753	0.251877	-0.0100728	-0.902595	-1.20464	0.315973	0.508806	2.20066	-1.23251	0.389925	1.91057	1.96826	1.02231	2.00559	-0.719231	-0.0561657	0.179689	0.517171	0.0746	-0.944867	-1.06761	-0.0898319	-0.887129	-1.30118	0.286383	-1.15192	-1.28137	-0.922141	-1.17108	-0.353671	1.23758	-0.327369	0.00931737	-1.49039	0.354827	0.268438	-0.595517	-1.01372	-1.1314	-0.740302	0.820913	-0.295099	0.331432	0.0788186	-0.945207
HDAC5	1.53294	1.47111	0.56395	0.157903	0.158189	-1.4226	0.719107	1.46562	0.689817	0.608195	1.03257	1.992	0.61462	1.49958	0.441493	0.55667	0.982824	1.6447	-0.17442	0.10748	-1.59305	0.614434	0.0619053	-0.621407	-1.40069	1.56138	0.0342482	-1.18331	0.161813	-0.623193	-0.239412	-0.278825	-0.61091	-1.10083	0.386549	-1.0925	-0.374496	-0.993964	0.485309	-0.932231	-1.357	-1.22381	-0.866425	-1.00061	-0.0375041	0.590704	0.344999	-1.13507	-2.09768
DCAF11	1.08966	1.87468	-1.08595	1.81568	-0.214826	-0.429567	0.989993	0.186328	-0.992112	-0.383198	-0.174921	1.42646	-0.633026	0.795407	3.00748	2.40546	1.00503	2.50314	-0.183483	0.944672	-0.637707	-0.150644	-0.498922	-0.539369	-0.633817	-0.653076	-0.827123	-0.567086	-0.322694	0.25892	-0.972068	-1.0712	-0.0858251	-0.182529	1.78622	-1.03875	-0.0226657	-0.421252	-0.274767	-0.958364	-0.342471	-0.572775	-0.712515	-1.39855	-0.699659	-0.546799	-0.561376	-0.897451	-0.108518
ZFYVE1	1.85247	0.267557	0.085956	1.57169	-0.0296366	-1.39292	0.280438	0.563748	0.31913	0.252308	0.697459	2.77247	-0.730302	1.32564	2.2832	1.06568	0.818885	2.8702	-0.615412	-0.372413	-0.950102	-0.00114095	-1.13102	-0.674064	-0.781949	0.673813	-0.454381	-0.671324	-0.0466009	-0.720541	-0.434144	-1.60654	-0.185127	0.0249237	1.35259	-0.589601	0.711051	-0.997939	0.413211	-1.19244	-0.529196	-0.399695	-0.627478	-1.29192	-0.653925	-0.688973	-0.229736	-0.898891	-1.42026
MLXIP	1.72817	1.30526	1.39599	0.864333	-0.603784	-1.12253	0.65121	0.481058	-0.631262	1.06084	0.849469	1.84933	-0.957091	0.788721	0.801579	0.414152	1.48113	2.62766	-0.0292153	0.184058	-0.263251	0.292213	-0.3621	-0.070223	-1.5087	0.761658	-1.44258	-1.29004	-0.942217	-0.930548	-1.61063	-1.64393	-0.265049	-0.644756	0.45092	-0.971939	1.50156	-1.66672	-0.12237	-0.279781	-0.510549	-0.783465	-0.32724	-1.35548	-0.433105	-0.61234	1.05259	0.295467	-0.806045
PLBD2	0.957911	1.71498	1.44861	0.204983	-0.108852	-0.395374	1.29861	0.345963	-1.22784	0.944758	0.392255	1.52336	-1.43974	1.15989	1.62265	2.1568	0.355318	1.59357	0.727205	-0.434399	0.359784	-1.17566	-0.74303	0.452816	-0.695973	0.593488	-0.51425	-1.69742	0.502281	-0.582382	-2.03682	-0.985435	-1.73354	-0.882952	0.642835	-0.525424	-1.44597	-0.593102	0.00108774	-0.85894	-0.420283	-0.679581	-0.547839	-0.922125	0.937972	0.683256	1.41779	-0.171949	-1.53186
DHX40	1.69582	1.50227	-0.584487	2.81419	-0.33249	-0.414473	1.27263	-0.787233	-0.927158	0.117424	0.32142	0.371782	-0.293613	0.985007	1.99453	1.99614	0.241639	2.31223	-0.184429	0.322187	-1.38969	-1.17935	-0.761204	0.430664	-0.340575	-1.121	-0.549891	0.348204	0.321633	0.706594	-1.40425	-0.770912	-0.768452	-1.15366	2.00472	-0.929645	0.245055	-1.38345	0.460954	0.0630872	-0.594169	-0.138082	-0.717062	0.308036	0.14614	0.457141	-0.013429	-0.742111	-1.23193
SRGAP2	0.0929781	1.68602	-0.230193	2.63587	-0.624525	0.920238	0.919125	0.602228	0.388003	0.305796	0.776652	2.31222	-1.82987	-0.468421	-0.248109	2.84434	0.414839	2.34531	-0.520889	-0.475126	0.423261	0.124306	0.00478085	-0.249925	0.498873	0.358709	-0.257938	-2.32388	0.0492465	-0.0252069	-1.12353	-1.37873	-0.21433	-0.416141	0.141308	-0.349755	-0.0930558	-0.238178	-0.0869413	-0.561196	-0.134453	0.119673	-1.02015	-1.59476	-0.4841	-0.923428	1.01486	-0.729027	-1.04891
ARHGEF37	1.3079	1.42481	-1.41239	2.40632	-1.21799	-0.0628273	0.88906	-0.170825	-0.557463	-0.0249683	-0.114649	2.01323	-1.58122	0.947756	1.19239	1.79721	0.573553	3.15049	0.238262	0.153951	-0.78287	0.0174906	-0.995721	-1.21702	0.0360538	-0.46265	0.0352559	-0.170032	-0.259186	0.599994	-0.942385	-1.39468	-0.131207	-0.483623	1.27483	-0.977823	1.47021	-1.34494	0.000650333	0.138214	-0.262479	-0.275818	-1.09115	-0.954507	-1.19698	-0.383787	0.0128783	-0.499467	0.44992
ZNF346	1.69868	1.60058	-0.876457	2.28376	-0.608451	-0.176809	1.17573	-0.282857	-0.752972	-0.403292	-0.30004	2.62048	-0.900163	0.334649	2.04384	1.40183	-0.00816709	2.87595	0.295535	0.343249	-0.286522	0.116612	-0.77813	-1.02412	0.0180116	-1.37269	-1.0136	-0.206815	-0.550922	0.0803308	-1.09069	-0.770499	-0.455923	-0.0307947	1.54997	-0.456491	0.588044	-1.50797	0.0602962	0.518451	-0.666426	-0.250957	-1.40011	-0.538583	-0.479671	0.112241	-0.910389	-0.810201	-0.0621958
CHPT1	0.485391	0.791604	-1.26293	1.92687	-1.72893	1.1739	2.11935	0.0177453	-0.0405254	0.518736	-0.820613	0.314635	-0.873893	1.66465	2.02898	2.21292	0.221634	1.85763	-0.50969	0.538216	-0.594425	-0.811035	0.0201762	-0.55978	-0.0584157	-1.50646	0.152205	-0.161217	0.243761	0.28686	-1.04658	-1.59198	-1.39589	0.320798	1.61627	-0.917684	1.31101	-1.15254	1.10642	-0.21594	-0.389966	-0.414607	-0.700563	-0.262314	-0.164351	0.116454	-0.355626	-0.885621	-0.604077
GABARAPL1	1.67289	1.83825	0.705034	1.87974	-1.00192	-0.537984	1.18621	0.56667	0.858775	-1.00722	0.564202	1.25667	0.45691	-0.79515	2.02547	2.24759	0.636409	1.88653	0.116229	0.618748	-0.241481	0.286622	-0.184741	-1.14308	-0.474668	-0.345458	-0.754189	0.19408	-0.357329	0.501815	0.110733	0.189075	-0.0411922	0.45126	0.40434	-0.569671	0.347039	0.703623	-0.109913	-0.236024	-1.32478	-0.0272895	-0.346035	-0.0155649	-2.32381	-1.27491	-2.04986	-1.46873	-0.101979
KANK2	1.21455	2.1978	-1.43481	1.96241	-1.3075	-0.237713	0.92192	0.117454	-0.905541	0.0505883	0.0218299	1.80551	-1.74803	0.72868	1.05168	1.95891	0.523908	2.44727	0.429519	0.702335	0.11085	0.139632	-0.32614	-0.881942	-0.66425	-0.306673	-0.709922	-1.29401	-0.378077	-0.0240595	-1.00722	-1.02628	0.26655	-0.902495	1.34569	-1.32112	0.70263	-1.07731	0.420364	0.23339	-0.208038	0.299504	-0.735756	-0.864898	-1.52246	-1.03263	0.235558	-0.33937	-0.0820453
TEX2	1.40571	1.3229	-0.158432	1.53267	0.430217	0.826077	0.63421	-1.66136	-0.652412	0.324187	1.38018	0.582212	-1.25061	1.20862	1.93778	1.84421	1.36556	2.27302	-0.332554	0.361546	-0.339131	0.188547	-0.716597	-0.892704	-0.756177	-0.557872	-0.518298	-0.731656	0.632136	-1.00465	-1.64824	-1.13178	-2.01655	-0.123816	1.60612	-0.619492	0.405454	-1.65616	0.0157229	-0.328104	0.34164	-0.545227	-0.952457	-0.678378	-0.201349	0.357356	0.356442	-0.689841	-0.566576
ATP6V1D	0.084872	1.43778	-1.357	3.7143	-0.33796	-0.101271	1.60264	-0.367586	-0.139723	0.0561518	0.051148	0.673798	-0.795116	1.0795	1.98262	3.03003	0.138372	1.594	-0.0468651	-0.11731	-1.58077	-0.54897	-0.788998	0.0103631	-0.00400587	-1.39834	-0.123849	-0.118955	-0.19979	0.661388	-0.840714	0.287338	-0.757838	-0.630412	0.831547	-0.380892	-0.56159	-0.260762	0.817516	0.568	-0.260988	-0.0386863	-0.287987	-0.126371	0.205623	-0.278883	-0.113818	-1.34494	-0.378342
PABPC1	0.918818	1.45353	-0.20631	2.30276	1.13485	-1.81195	0.766218	-0.430321	-0.579273	0.850893	0.264886	1.13914	-0.709021	1.32013	1.16181	2.03999	1.19574	2.38856	0.524861	0.35022	-1.05629	-0.681933	0.0809899	-0.431981	-0.396996	-0.721233	0.606787	-0.926107	0.337937	-1.1797	-1.18605	0.423435	-1.11907	-0.469191	0.574524	-1.37543	-0.519023	-2.0291	0.860696	0.279171	-0.79622	-0.790973	-0.445768	-0.364768	0.183855	0.840906	-0.224524	-0.865162	-0.724601
RETREG3	2.19907	1.73939	0.857877	-1.01307	1.5405	-1.3952	0.63501	0.655195	-0.577257	0.952531	1.17555	1.54266	0.831416	1.10909	1.22839	0.256273	1.45656	0.980821	-0.784262	0.593005	-0.151646	0.0824874	-0.402937	-0.514244	-1.54485	0.52031	-0.131563	-0.981432	-0.107718	-1.19183	-1.46083	-1.15634	-0.924524	-0.90434	1.19772	-0.56376	-0.866913	-1.38884	0.399911	-0.328156	-1.05574	-0.881687	-0.579894	-0.682009	0.651511	1.5492	0.143714	0.355832	-0.96887
IGF2	0.764103	1.01042	-0.499971	0.780088	-0.684476	-0.512561	-0.217576	-0.505422	-0.498545	-0.307803	-0.786525	2.13958	-0.40202	0.436463	2.99683	4.35438	-0.301635	1.5072	-0.703749	0.913187	-0.322859	-0.337778	-0.434359	-0.327266	0.057395	-0.705676	-0.658777	-0.551617	-0.622116	-0.155266	-0.214356	-0.786525	-0.00635343	-0.440015	0.614785	-0.707921	-0.518305	-0.541414	-0.620682	2.21962	-0.144102	-0.329164	0.103808	-0.621074	-0.468918	-0.256131	1.03519	-0.786525	-0.474093
FAH	0.672494	1.00952	0.111212	0.543646	-0.486398	-0.624387	1.37792	-0.599881	0.339755	-0.876923	0.365973	0.0535384	-0.568859	1.64979	3.07909	2.78763	0.302748	2.58874	0.261876	0.216874	-1.45521	1.61471	0.132735	-2.08192	-0.576416	-1.02837	-0.0442032	0.927536	-0.371946	-0.00648814	-0.929965	-0.99967	-1.03726	-1.16696	0.159735	-0.875905	0.113358	0.347009	0.298464	-1.15961	-0.791477	0.193575	-0.667844	-0.538728	0.0452786	0.13206	-0.299611	-1.21689	-0.198634
TGFB1I1	-0.168055	0.0898508	1.33654	0.493289	-0.579382	-0.0859572	1.72096	1.48172	0.0370133	0.424073	0.0254837	0.0540931	0.687446	2.03029	2.12681	0.56839	2.30982	0.68577	-0.884917	-0.181086	-1.03986	1.63146	-0.360979	-1.27189	-1.26344	0.366103	0.148968	0.670001	-1.07117	-0.456604	-0.462446	-1.43551	-1.41896	-1.67914	0.545912	-1.44215	0.629347	-0.704606	0.648731	-0.689727	-1.11572	-0.950333	-0.214335	-0.112163	-1.0432	0.499465	0.527775	-0.184804	-0.972506
AC243829.5	-0.29551	-0.29551	3.96367	-0.29551	-0.29551	-0.29551	-0.29551	-0.29551	-0.29551	-0.29551	-0.29551	-0.29551	-0.29551	3.68565	4.5219	-0.29551	-0.29551	-0.29551	-0.29551	-0.29551	-0.29551	-0.29551	-0.29551	-0.29551	-0.29551	-0.29551	-0.29551	-0.29551	-0.29551	-0.29551	-0.29551	-0.29551	1.34522	-0.29551	-0.0311605	0.11541	-0.29551	-0.29551	-0.29551	-0.29551	-0.29551	-0.29551	-0.29551	-0.29551	-0.29551	0.479727	-0.29551	-0.29551	-0.29551
WDR26	0.331545	1.62621	0.020826	3.02707	-1.44611	0.525103	0.541958	-0.328746	-0.231763	-0.490167	-0.961057	1.46689	-0.422277	0.317461	2.22583	2.02426	-0.336691	2.95317	-0.174052	-0.663654	-0.032385	-0.432527	-0.215011	-0.0737052	-0.385075	-0.448668	-1.30317	-0.383968	-0.195214	0.0600302	-1.62636	-2.05996	-0.818977	-0.356516	1.22016	-0.438652	0.886192	-0.791227	0.157959	0.868635	-0.088739	0.443678	-0.609225	0.0439734	-0.437999	-0.854468	0.306011	-0.245069	-0.149998
ART4	0.156164	0.63659	-1.02954	1.93656	-0.662114	1.08435	0.516106	-1.02618	0.176621	-0.0430871	0.527884	1.87595	-1.2107	-0.181616	1.57952	2.86	1.38972	3.11375	-0.791099	-0.0848863	-0.0484287	-0.186751	-0.171742	-0.85464	-0.591292	-1.09749	-0.767571	-0.939567	0.729916	0.147139	-0.790302	-1.08236	-1.44048	-0.122958	1.21752	-0.958127	1.26267	-1.16295	-0.511507	0.836515	0.515619	0.126255	-0.710727	-0.464389	-0.440214	-0.374634	0.350811	-0.205197	-0.785324
AP000944.1	1.41294	0.458222	1.22652	1.508	-0.0108233	0.385767	0.962786	1.15552	1.5014	1.28758	1.55181	0.241049	0.494483	0.628172	1.74539	-0.0217534	1.77609	0.546641	-0.720509	-1.3427	-0.178113	-1.3427	-1.3427	-1.3427	-1.03805	-0.733714	-0.181672	0.186382	0.0850972	-0.312523	-0.218826	-1.3427	-1.3427	-1.3427	-0.631984	-0.497021	-0.643599	-0.431507	0.0253636	1.42651	0.365604	-1.3427	0.0486081	-0.198285	0.497391	1.17242	0.593855	-1.3427	-0.210679
TRBV20OR9-2	2.28328	1.38792	-0.62687	-0.129185	-0.325224	-0.62687	-0.0173537	0.393835	1.76481	0.248871	1.01218	0.369555	-0.62687	2.15991	3.53795	1.16577	-0.14804	2.98206	0.24733	-0.62687	-0.62687	-0.62687	-0.62687	-0.62687	-0.62687	-0.62687	-0.136938	-0.62687	-0.62687	0.79019	-0.62687	-0.62687	-0.62687	-0.62687	0.366884	0.208407	0.351256	-0.62687	-0.143811	-0.62687	-0.62687	-0.62687	-0.62687	-0.62687	-0.62687	0.923706	-0.62687	-0.62687	-0.62687
UBE2M	0.656846	1.9762	-0.414636	1.38001	0.29855	-1.57734	0.890256	0.854867	0.0234136	0.0111722	0.188956	1.166	-0.443423	2.46015	2.27032	1.58294	0.983898	2.0573	-0.310522	1.39114	-1.34939	0.180825	-0.349573	-1.23676	-1.67323	-0.431632	-0.532691	-0.62162	-0.86642	-0.253886	-0.848877	0.36458	-0.521303	-0.782947	1.40472	-0.974163	-0.453706	-0.654945	-0.391247	-1.16269	-0.953465	-0.484714	-0.743513	-0.93126	-0.593255	0.0598145	0.552076	-0.644783	-0.528918
ARL6IP1	0.754106	1.43988	-1.04475	2.61776	0.797613	-0.417801	1.09415	-0.621826	-0.905711	0.708639	0.0438524	0.778428	-0.65698	0.991297	3.2167	1.52457	0.047636	1.87555	-0.355201	-0.706591	-1.20018	-0.72324	-0.41478	-0.137166	-0.634066	-1.48115	-0.223255	0.0637479	0.748944	0.145997	-1.23748	-0.759221	-1.77477	0.0505855	0.963388	-0.598065	0.191557	-1.27448	1.00726	1.23019	-0.078132	-0.569926	-0.794843	0.310286	0.743737	0.43093	-0.0902852	-1.18803	-0.902071
PER1	0.46768	0.223844	1.47795	0.0732793	-0.475933	-0.312647	0.304006	1.28149	1.42771	0.00935121	2.50694	2.04743	-0.0997098	0.147357	1.02735	0.153317	2.37061	0.627501	-0.917555	0.0170238	-0.224902	0.879345	0.586899	0.329735	-1.10272	1.79838	-1.4702	-1.03823	-1.50795	-1.45027	-0.725093	0.0608107	-0.437072	-0.419341	-0.507965	-0.345368	-0.831956	0.138239	-0.759646	-1.30073	0.0188247	-0.275115	0.432219	-2.1406	-1.07019	-1.28536	1.16903	0.32026	-1.07688
PCK2	1.84856	1.21496	-0.250848	0.19074	0.474622	-0.399567	1.57313	0.281418	-0.528682	0.472559	0.379266	0.577217	-0.926475	1.92398	1.29292	2.20259	0.774947	1.93433	-0.609644	0.486551	-0.649116	0.0489481	-1.41894	-0.828583	-1.41524	0.391229	-0.0272749	-0.168948	-0.617868	-1.22561	-0.982193	0.606629	-0.096407	-1.57717	2.08824	-0.436819	-0.58128	-0.296458	0.0561204	-1.27127	-0.870245	-0.399574	-1.10573	-0.836396	0.785589	1.16096	0.197802	-0.529555	-0.527575
ZFAND5	1.72017	1.91619	-0.0141915	1.08682	-0.565193	0.440252	1.85487	-0.133401	0.253152	0.292929	0.593909	1.6763	-0.12363	0.224444	1.57335	1.63713	-1.03521	1.59693	-0.724701	-1.14722	-1.10026	-1.27876	-0.209781	0.402311	-0.690329	0.213348	0.524274	-0.746904	0.754133	1.21317	-1.74005	-0.595269	-1.41849	-0.812082	1.62817	-0.895857	0.0134325	-1.32722	0.549519	-0.0831669	-0.486368	-0.760815	-0.424289	0.288827	0.491141	1.63556	0.459119	-0.347125	-1.88876
NCOA4	-0.350494	1.59937	-1.52756	2.63531	-1.44633	-0.0799624	1.28288	0.369521	-0.165905	-0.137606	-1.09361	1.39544	-1.28257	0.915095	2.25924	2.25681	0.0189443	1.89752	0.282103	0.431805	-0.0031098	-0.24303	0.0109269	-0.380513	0.0796723	-0.48385	-0.391868	-0.604417	0.0829102	0.634374	-1.60675	-1.05444	-0.669466	-0.306454	0.751071	-1.00565	0.688172	-1.26272	0.729376	0.911193	-0.09872	0.0880669	-0.345407	-0.268806	-1.13885	-1.17037	0.60383	-1.20394	-0.414628
TAL1	1.32549	1.49554	-1.01587	1.43244	-1.85691	0.681379	0.728573	-0.0673394	-0.917207	-0.0857503	-0.14408	1.74732	-1.61378	0.034888	1.84163	2.34655	0.990722	2.74444	-0.171474	0.407537	-0.0903555	0.485288	0.260707	-0.78455	-0.308448	-1.26721	-0.665382	-0.781673	0.237204	0.127339	-0.892265	-1.5404	-0.521214	-0.249416	0.552382	-0.906831	1.31451	-0.754472	0.308185	-0.352141	0.0212785	-0.492686	-0.129199	-0.381345	-1.27846	-1.29192	0.0837877	-1.6441	-0.0963163
AMBRA1	2.23002	1.05602	-0.377904	0.0422871	0.121138	-0.202912	0.672173	0.660898	-1.35711	0.321535	0.387014	1.25827	-1.49995	1.34838	2.94813	1.66231	0.969661	2.58853	-0.316265	0.376609	-0.0267485	-0.15072	-0.042499	-0.573921	-0.583517	0.328788	-1.0464	-0.685995	-0.0964706	-1.11057	-0.675249	-0.963404	-1.60247	-0.648839	1.37394	-0.197916	-0.700686	-0.915301	-0.261132	-0.309307	-0.411526	0.0185033	-1.68304	-1.06244	-0.140775	-0.279136	0.477328	-0.952628	-1.00435
HPS1	-0.171109	1.22585	-1.17661	2.66311	-1.32039	0.0609891	1.19056	0.0520922	-0.442374	-0.671259	-0.809308	1.16747	-1.4267	1.20819	2.32581	2.66919	0.264789	2.3384	0.381789	0.418135	-0.565598	-0.0779026	-0.314067	-1.27277	-0.439987	-0.0974483	-0.900844	-0.66337	-0.606729	0.057845	-0.849838	-1.16408	-0.603596	0.0235288	1.11675	-0.47933	0.710682	-0.865551	0.22252	0.604338	0.267856	0.228982	-0.914863	-1.18834	-1.17447	-0.722878	0.224204	-1.31721	0.0225135
PPP1R9B	1.00682	2.05797	0.943737	0.709093	-0.286549	-0.548278	-0.0423069	1.5599	-0.777811	1.22754	-0.117848	2.24357	-0.149098	0.833131	0.889119	1.44781	0.133024	1.94583	0.431953	-0.184685	0.159048	0.0523201	-0.216046	-0.585704	-1.18419	1.18761	-0.614374	-1.65823	0.761957	-1.15914	-1.13804	-1.92198	-1.02668	-0.113653	-0.222136	-1.51564	0.620278	-2.76452	0.0501344	-0.744033	0.0644544	-0.64438	-0.559829	-0.645388	-0.202073	0.118145	1.28168	-0.661244	-0.207982
FZR1	1.70252	2.28439	0.0326883	0.968316	-0.486427	-1.10575	0.169994	0.4503	-1.36889	0.022389	-0.126163	2.37519	-0.761879	0.556634	1.76997	2.03899	1.05403	2.57643	0.174329	0.933881	-0.383245	0.559099	-0.261055	-0.783922	-0.848297	0.63304	-0.992403	-1.62886	-0.415325	-0.438969	-0.96521	-1.53055	-0.218134	-0.615006	0.327004	-0.876242	-0.33424	-1.10039	-0.496462	-0.916629	-0.345452	-0.0721793	-0.948147	-1.512	-0.580354	-0.762419	0.431132	-0.207766	-0.138844
DSTYK	2.71721	0.798322	1.40945	1.52067	-0.238779	1.06835	-0.224511	-0.0448696	0.917278	0.571434	1.15008	0.169545	0.0936638	-0.183196	0.926503	0.190084	0.616038	3.02809	-0.185343	0.459357	-0.88526	0.757627	0.291191	-0.437064	-1.37544	0.461191	-0.633023	-0.931945	-0.187324	0.600616	-2.12295	-2.04479	-2.07942	-0.343268	0.945778	-0.702018	1.12623	-1.14017	0.845684	-0.127787	-0.960877	-1.0772	-0.397334	-0.683074	0.215977	0.180093	-0.648551	-0.64452	-0.534836
AL135960.1	0.966932	0.9126	-0.433597	3.36059	-0.282163	-0.935465	-0.0280587	0.433436	-0.599822	-0.0743944	1.05314	1.07421	-0.778809	0.50194	1.18992	1.85154	0.846699	3.74862	-0.751091	-0.230406	1.49477	-0.397735	-0.935465	-0.0251752	-0.683127	-0.581731	-0.650098	0.707789	-0.115955	0.762707	-0.23533	-0.935465	-0.935465	-0.583726	1.5742	-0.675206	0.206985	-0.12975	0.180951	-0.51107	-0.935465	-0.216513	-0.813773	-0.494142	-0.666838	-0.396247	-0.218854	-0.935465	-0.569771
NTAN1	0.106098	1.27489	-1.2501	2.95888	-0.151637	0.396713	1.8256	-0.752627	0.226348	-0.144514	-0.441939	0.724408	-0.943368	0.6477	3.18886	3.12832	-0.228208	-0.00459597	-0.261	0.579377	-0.911839	-0.200924	-0.423934	-0.470045	-0.442358	0.12009	0.339305	-0.3372	-0.0673413	-0.31952	-1.66249	0.121191	-0.544585	-0.897362	1.334	-0.530898	0.371601	-1.06731	-0.201237	0.23142	-0.760896	-0.172308	-1.18676	-0.429496	-0.106079	0.428175	0.71611	-1.14849	-1.2304
CISD2	0.16253	1.30899	-1.60718	2.84532	-0.719065	1.27718	1.36151	-0.122854	-0.59551	-0.017256	-0.826068	0.327895	-1.62818	0.822626	2.09633	2.57817	-0.455384	1.54705	0.000628533	0.282188	-0.42923	0.0153574	0.0859599	0.263104	0.0923403	-1.03132	-0.526591	-0.622083	0.313498	0.948567	-1.67706	-1.33022	-1.14747	-0.156481	1.35877	-0.837174	0.585636	-1.31717	0.589658	0.889142	0.183786	-0.459558	-0.502792	0.245343	0.042654	-0.248126	0.363346	-0.798227	-0.812451
PIP5K1B	0.794699	1.67969	-0.566411	1.9886	-1.49627	1.25418	1.10627	-0.439307	-0.913609	-0.0808004	-1.09066	0.965234	-0.700212	0.776419	1.58994	2.91714	0.399167	2.22839	-0.127032	0.646774	0.0206816	-0.622091	-0.568506	-0.249016	-0.0164862	-1.1567	-1.02544	-0.393074	-0.010217	-0.773472	-2.01731	-1.48695	-1.28797	-0.17231	1.40956	-0.0930091	0.235083	-1.23458	0.301823	0.412908	0.152714	0.106039	-0.4509	0.462728	-0.714052	0.111526	0.75816	-0.743425	-0.0949863
UBALD1	2.30304	1.58447	-1.06401	0.847498	-0.684967	-0.312054	1.11462	0.143254	-1.13536	-0.58376	-0.131817	1.66706	-1.15777	0.193227	2.18891	2.02623	0.444677	2.84534	0.627162	1.21208	-0.957476	0.0255206	-0.306165	-0.699615	-0.293704	-0.341153	-1.13652	-1.62913	-0.381346	-0.187387	-0.644848	-0.298257	-0.423939	0.572669	1.97918	-0.846254	0.607404	-0.943585	-0.181202	-0.645557	-0.688024	-0.598813	-0.673696	-0.992228	-0.955942	-0.400583	0.177332	-0.459022	0.0670331
AHSP	0.846372	1.51811	-2.24227	1.81098	-2.13893	-0.0965487	0.854553	0.281892	0.39885	-0.775772	-1.00228	0.948428	-2.02357	1.02429	2.37893	2.04246	0.474586	1.87425	0.109662	1.14297	-0.338903	0.343993	-0.0387937	-0.535062	0.118846	-0.155377	-0.496008	-1.18799	-0.380334	0.676296	-0.753519	-0.77647	-0.112111	0.508946	1.48829	-0.351563	0.2832	-0.8278	-0.234185	-0.0916763	-0.0782776	-0.391243	-0.20549	-0.684328	-1.50175	-0.836402	-0.0922279	-1.1225	0.249018
LINC01232	-0.677907	-1.34734	-1.58269	-0.941845	0.23175	-0.314684	-0.237161	-1.08789	-1.48284	-0.282798	-0.699868	-1.99118	0.331929	-0.626092	-1.99453	-0.998227	-1.39624	-1.3855	-0.693862	0.558889	0.675267	0.0997374	0.0742758	1.57961	2.81434	0.483874	0.624991	0.596896	0.770223	1.13405	1.47327	0.231141	-0.374841	-0.633119	-0.169722	1.31282	0.231377	1.79561	-0.337269	0.432403	1.14091	-0.221391	0.478991	1.10334	-0.265432	-1.41706	0.81175	0.846639	-0.12785
FAM3A	2.1614	1.87789	-0.277237	0.799058	0.587308	-0.793117	0.298697	0.118021	0.297891	0.354774	0.343227	0.337429	-0.264205	1.76632	1.95198	0.652413	1.05787	1.99352	-0.126607	1.00158	-1.04027	-0.101807	0.455875	-0.457013	-1.52885	0.748009	-0.334183	-0.237492	-0.821671	-1.20177	-1.02657	-0.111111	-0.213853	-1.45997	0.963087	-0.445849	-1.21894	-0.875836	-0.322234	-1.3714	-0.484027	0.066654	-1.44673	-0.947047	-0.291726	0.231631	0.106663	-0.449372	-1.29209
PRTN3	0.781375	0.824743	0.0185337	-0.264719	2.84411	-0.551826	0.701603	-0.336587	1.84414	0.814667	2.19026	0.909792	0.521009	-0.240296	-0.534698	1.01874	2.30285	1.6093	-0.806746	-0.45794	-0.651432	0.267338	-1.5949	-1.16818	-0.758285	-0.227325	-0.78378	0.0152895	0.350242	-0.740704	-0.678127	-0.550974	0.586146	-0.620839	-0.0843681	-0.430695	-0.372656	0.358328	-0.016748	-0.419403	-0.973551	-0.938992	-0.475107	-0.793678	-1.51041	0.396334	-0.995489	-0.613959	0.7156
RNF187	1.91004	1.02267	-0.938915	1.57137	-0.203014	-1.00414	0.890132	-0.0761054	-1.19568	0.43101	0.683252	0.582098	-1.55667	2.65964	1.61793	0.842633	0.750114	2.63276	-0.513893	0.797225	-0.424568	-1.29041	-0.413899	-0.995943	-0.532007	-0.685101	-0.427063	-0.940597	-0.121803	-0.394197	-0.590081	-0.525482	-0.812461	-0.357128	2.12302	-1.09441	0.214959	-1.64046	0.434471	-0.378878	-0.500547	-0.0827986	-1.12203	-1.1506	-0.164969	1.02441	0.092165	-1.01632	-0.247601
EPN1	1.0676	2.53325	0.317583	1.02743	-0.682775	-0.434294	0.12909	1.08285	-0.429291	-0.053454	0.426664	1.80118	-0.595668	1.90346	1.17785	1.55185	0.711927	2.20616	0.0854215	0.286505	-1.42321	0.938638	-0.491659	-0.917633	-1.36765	1.18279	-0.259887	-1.00103	-1.22182	-0.725426	-1.04067	-0.489019	-0.135398	-0.927694	0.226798	-0.979503	-0.0902873	-1.20051	0.262606	-2.25855	-0.527552	-0.859144	-1.03965	-1.57673	-0.362999	0.314975	1.08179	-0.0988795	-0.245233
RNASE3	0.24651	0.278116	0.297193	-0.156299	2.70942	0.509106	1.20588	-0.379921	1.70078	0.97532	1.58298	1.12206	-0.981266	-0.73549	-0.427258	0.649916	1.54668	2.72807	-1.22764	-0.867297	-0.993839	-0.0987361	0.285719	-0.93179	0.0358968	0.391486	-0.393254	-0.26628	-0.0423602	-1.3301	0.326054	-0.331237	-0.289023	-0.810094	-0.232314	-0.476905	-1.31649	0.941567	1.06172	-0.315315	-0.722991	-0.695356	0.256912	-0.397263	-0.738154	-1.21652	-1.41641	-1.12061	0.986548
CPOX	0.845317	0.516813	-1.22414	1.36532	0.470256	0.778206	0.977561	-0.282741	-1.35542	0.159443	0.376622	1.23157	-1.3528	-0.476148	1.34415	2.30437	1.53149	3.41134	-0.709833	-0.13077	-0.100804	-0.234493	-0.403712	0.0989363	-0.238842	-0.60953	0.123069	-1.2158	-0.550239	0.415008	-1.99958	0.138627	-0.562222	-0.216397	1.92449	-0.157269	-0.730732	-2.27922	-0.0183683	0.533754	-0.285808	0.199459	-0.662707	0.432207	1.13871	0.163216	-0.0590581	-0.418635	-1.09743
GBP1	-2.18116	-2.38711	-2.2611	-0.955765	0.22179	0.57517	-0.14338	0.141934	-1.37124	0.183155	-0.718312	-1.20176	-0.1016	-0.348305	-1.35001	-0.883721	-0.894064	-2.61148	-0.0557594	-0.340033	1.32124	0.464941	0.493291	0.802176	2.01513	-0.131462	0.939203	0.601634	0.861929	0.709619	1.54441	0.521413	1.04583	-0.353093	-0.890184	1.05586	-0.153395	1.2098	-0.46124	-0.633873	1.34472	0.339479	0.711966	0.242073	-0.057919	-0.790071	0.123779	0.164654	0.605024
TGM2	1.2197	0.975044	-0.378791	2.13371	-1.38837	-0.0688392	0.807979	0.194444	-0.64806	-0.42091	0.486343	1.4353	-2.25365	1.56613	1.2847	2.4664	0.945879	1.92915	0.132911	0.964476	-0.577106	0.0969798	-0.707313	-1.21926	1.13297	-0.443683	-0.201859	-0.955223	-1.07156	0.753428	-1.63251	-1.11877	-0.276345	0.17972	1.35304	-0.482621	-0.0170939	-0.914146	0.607296	-0.395886	0.462642	-0.831976	-1.08825	-0.867838	-1.59491	-0.900266	0.243968	-1.12851	-0.260171
C11orf95	1.49808	1.8156	0.123853	1.12807	0.731144	0.450611	0.186188	0.233513	0.583048	1.02239	0.793156	2.23264	-0.681324	0.915886	-0.308089	0.789571	1.20067	0.337544	-1.05431	0.151889	0.0234184	0.251826	-1.00402	0.137968	-1.34037	0.956158	0.0422855	-0.75112	-0.657109	-0.54847	-1.64074	-2.00129	-1.11423	-0.420531	1.00606	0.0311532	-0.00810856	-2.44507	-0.74147	-0.144601	-0.458401	-1.07042	-0.598065	-0.140801	0.123041	0.877513	1.79109	0.958996	-1.44301
ARHGAP35	1.88697	1.67879	1.44024	0.652591	1.12247	-0.869378	0.072055	-0.562586	-0.435121	1.42546	0.719915	1.44999	-0.441684	1.36916	-0.355673	0.247922	0.896574	1.75883	-0.1068	0.01428	0.471971	0.320248	-0.056405	-0.329334	-1.53292	0.608678	-0.139374	-1.01349	0.26699	-1.23032	-2.15748	-1.08748	-1.49524	-0.957329	1.10208	-0.931985	-0.026272	-1.58727	0.329538	-0.894857	-1.16638	-0.517549	-0.880544	-0.544848	1.13124	0.583751	1.07734	0.567585	-1.11836
BBC3	1.72044	0.783698	0.231771	-0.433153	0.144336	-1.03014	0.164612	-0.26268	1.94621	0.530911	1.43148	2.01754	0.00192114	-0.0464876	1.61613	1.12948	0.983429	2.26411	-0.896246	-0.395185	-1.24068	0.104568	-0.00133527	-1.19473	-1.48257	0.977697	0.108304	0.502789	0.124158	-0.326792	0.733669	0.558563	0.155448	-1.09021	-0.330293	-2.17259	0.0834777	-1.26031	0.234182	0.258855	-0.61579	-0.464382	-0.0419719	-1.44327	-0.917037	0.492955	-0.321822	0.226444	-1.82276
WDR48	2.09843	1.08004	-0.898211	2.60239	0.495923	0.220339	1.73582	-0.877002	-0.50715	0.457209	0.118564	0.756704	-0.418713	0.536317	0.849473	1.9208	0.352465	1.84614	-0.45773	-0.770707	-0.884687	-1.40441	-0.209941	0.0959985	-0.45573	-0.926508	-0.178731	0.248739	0.569113	0.126486	-0.462434	-0.24421	-1.20845	-1.38104	1.99529	-0.0319024	-0.492982	-2.10143	0.394539	0.32669	-0.573085	-0.627474	-0.307533	0.4701	0.936087	1.02343	-0.727918	0.593555	-1.62335
TCF3	1.01633	2.19767	0.0423855	1.22989	-0.117707	0.918695	0.141207	-0.364177	-1.41562	0.704305	0.113608	2.09056	-1.13833	1.06277	0.577578	1.53325	1.14963	2.28293	-0.206582	1.19699	-0.535641	0.0181714	0.0333162	-0.979037	-0.87465	0.69509	-0.721236	-0.980346	-0.178211	-0.738119	-1.95774	-1.03194	-0.982677	-0.408575	0.297625	-0.855554	-0.411453	-2.21255	-0.175341	-0.357169	0.496909	-0.592311	-0.923531	-0.648808	-0.341251	0.360106	0.921216	-0.524457	-0.658416
DNMBP	1.90288	1.95409	3.13024	-0.531901	-0.287221	-0.939313	1.02059	-0.287992	-0.955346	0.437873	0.657179	2.24926	0.346826	0.787067	0.119581	0.257137	1.08909	0.808264	-0.64434	-0.363972	-0.725562	0.252175	-0.563134	0.704214	-0.857474	0.555323	-0.634888	-1.2012	0.346202	0.0837029	-1.26241	-0.32735	-1.81233	-0.28314	0.39145	-0.321711	-0.504037	-1.44364	-0.42686	0.00551605	-0.444794	-1.58062	-1.15745	-0.425996	-0.232262	1.40275	0.272548	1.46221	-1.33333
PRDX2	0.720038	1.26099	-1.50964	2.15471	-0.607595	-0.683517	0.831781	0.474756	-0.7232	-0.843737	-0.493875	1.02997	-1.60402	0.829086	2.49469	2.59919	0.617428	2.23058	0.960183	1.36843	-0.859237	0.316893	0.0485639	-1.02818	0.449559	-0.45407	-0.749973	-1.41292	-0.950019	0.238377	-0.77305	-0.718364	-0.0665631	-0.153755	1.27902	-0.45571	-0.250614	-0.790125	-0.426646	-0.520157	0.008506	-0.360579	-0.483592	-0.721105	-0.901122	-0.617393	0.202256	-0.803562	0.0229379
PKLR	0.983596	0.139901	-0.393398	1.02467	-0.121728	1.68197	-0.265134	0.0188038	-0.64603	-0.497819	-0.48538	0.28938	-0.520357	-0.439919	1.60776	1.18308	1.62443	5.71199	-0.64603	-0.080168	-0.64603	-0.64603	-0.64603	-0.387207	-0.64603	-0.362211	-0.491935	0.16084	0.86529	0.313237	-0.0841222	-0.64603	-0.64603	0.0660195	0.0732957	-0.505612	-0.316142	-0.64603	0.188064	-0.415788	-0.64603	-0.64603	-0.0934104	-0.52444	-0.64603	-0.570551	0.431264	-0.0266724	-0.64603
ITGAD	3.21645	1.02397	0.469002	1.03762	1.17507	0.142656	0.482838	1.18294	0.147959	-0.0853491	-0.600946	0.167927	-1.0014	2.6326	0.526684	1.34444	1.15695	-0.383388	-0.0243102	0.334653	-0.555703	-0.787485	-0.480169	-1.15449	-1.1066	1.15624	0.427346	-0.973909	-1.21208	-0.76036	-0.498319	-0.395483	-0.284582	-0.359924	1.44106	-0.700355	-0.346747	-0.948137	0.759776	-1.20613	-0.956098	-0.308788	-0.998022	0.528055	-0.528667	1.64985	-0.570309	-0.84194	-1.16522
CLN8	2.07979	2.69136	1.20193	0.603249	0.0600776	0.342159	-0.189735	-0.359837	-1.29741	0.908341	0.00117637	1.73681	-0.0857586	-0.31457	1.34128	1.51164	0.0997749	1.4015	-0.325791	-0.801345	0.702646	-0.128942	0.387816	-0.0831915	-1.3363	0.00660476	-0.839127	-0.981789	-0.218333	-0.318073	-1.26813	-0.600129	-1.30268	-0.282462	1.38559	-0.545897	-0.724396	-2.02647	0.967574	0.320532	-0.483043	-0.42537	-0.554876	0.0348453	0.0233921	1.08372	-0.511797	1.24026	-0.123037
ACSL6	0.433771	1.373	-0.737778	3.46237	0.269944	0.319894	0.0353294	-1.23737	-0.829254	0.211024	-0.96599	1.10513	-1.22261	-0.172569	1.71206	2.01997	-0.211881	2.83411	-0.357312	-1.05923	-0.84315	-0.0799662	-0.156134	0.186418	-0.0555113	-0.471747	-0.686741	-0.490912	0.0810479	-0.162807	-0.711395	-1.41893	-1.17044	-0.46102	1.16525	-0.874078	0.407169	-1.77451	0.690344	1.45279	-0.180599	-0.254864	-0.604246	-0.0100479	0.46957	0.368731	0.193811	0.0415552	-1.11499
STX18	2.61766	1.33476	-1.07112	2.4724	0.110484	-0.80571	1.55096	-0.450123	-0.921336	-0.399681	0.163296	0.482491	-0.989308	0.193541	2.61326	1.13423	0.472243	2.7379	-1.05926	-0.675527	-0.516167	-0.232139	-0.414367	-0.231034	-0.436428	-1.35637	0.198419	-0.63311	-0.806587	0.376304	-0.870734	0.324549	-0.565838	-0.899812	2.01033	0.0753468	-1.2885	-0.673036	0.303433	-0.328659	-0.140862	-0.851142	-0.564953	-0.533532	0.0176346	0.461074	0.362129	-0.0264941	0.0752732
TMEM272	-0.576741	-0.902359	-0.487308	-0.0340473	-0.952889	0.879133	-1.44031	-0.13857	-0.108322	-1.3766	-1.77791	-1.93208	0.24706	-1.37863	-1.62438	-0.990305	-1.29939	-1.40408	1.00309	-0.577273	0.714126	0.348144	0.487333	1.08382	1.97639	1.47879	0.00768535	-0.354327	0.239792	0.0922043	0.392162	-0.024794	0.224652	0.170643	0.0376383	2.33964	0.903587	0.337713	-0.933085	0.634026	0.746486	0.0782793	-0.464096	0.820043	-0.83475	-0.690604	1.25318	1.41716	-0.574979
WDR81	1.88203	2.23045	0.901658	-0.155084	0.492219	-1.39452	0.0195166	0.320511	-1.13446	0.533942	0.872111	1.974	-0.778436	1.60511	1.08419	1.05391	1.16699	1.35943	-0.341466	0.339612	-0.0825628	0.503131	-0.942052	-0.283125	-0.691912	1.77518	-0.44848	-1.81038	-0.173867	-0.306962	-0.745701	-1.0532	-1.03944	-0.919261	0.5599	-0.816879	-1.61471	-1.46136	0.0668224	-0.736732	-0.0697465	-0.894557	-0.924687	-0.98136	0.192885	0.301643	0.934699	0.135034	-1.49764
TEX9	-0.0544638	-0.350963	-1.25044	-0.717363	-1.37801	0.538917	-0.187238	-0.875015	-1.15473	-0.796776	-0.748657	-1.60202	-0.532471	-0.674534	-0.176657	-0.865808	-0.824329	-1.05559	0.0952318	-0.148344	0.763218	-1.54705	1.72698	0.681677	0.222327	-1.65519	-0.297863	1.50871	0.941606	0.96853	-0.380555	0.43648	-0.773038	1.04708	0.476282	-0.0398302	1.64583	-0.879143	0.265399	3.87127	1.27511	1.50714	0.205591	0.329986	0.185727	0.0862418	-0.224841	0.840854	-0.29251
SLC50A1	1.43969	2.11803	0.0995494	1.57013	0.433062	-1.85007	1.71548	0.523697	-1.2343	1.12328	0.517846	0.794176	-0.904947	1.11846	1.92375	1.00308	1.31805	0.478702	-1.16374	1.10814	-1.15141	0.32905	-0.606418	-0.484248	-0.103573	-0.819758	-0.104632	0.223535	-1.02144	-0.317648	-0.763168	0.497683	-1.40484	-1.65004	0.863088	-0.139227	-0.965343	-0.572955	0.485673	-0.273309	-1.08043	-0.382241	-1.09226	-0.0307412	0.645903	1.17919	-0.745514	-0.269444	-0.692203
ADAMTS2	0.704129	-0.838424	-0.439769	0.416347	1.15969	2.73506	1.05289	-0.246019	-0.269029	1.9812	3.95036	1.24086	-0.0356172	-0.553458	-0.538254	1.47503	0.485863	-0.860489	-0.990242	-0.990242	-0.799538	1.37694	-0.270562	0.0233512	-0.990242	0.5471	1.22967	-0.290867	-0.387351	0.129341	-0.807358	-0.990242	-0.730013	-0.7573	-0.321976	-0.735713	-0.35148	-0.366378	1.37463	-0.916173	-0.426582	-0.990242	-0.868381	0.180015	0.0815534	-0.00661052	-0.430059	-0.152599	-0.990242
REXO2	1.4096	0.916216	-1.44682	2.79379	-0.238308	-0.281159	1.41306	-0.694483	-1.11651	-0.359601	-0.0667854	0.463108	-1.14261	0.377406	2.05011	1.87813	0.209752	2.81971	0.488233	0.135824	-0.613361	-0.57757	0.117295	-0.31543	0.122742	-1.51777	-0.775597	-0.276493	-0.581859	0.906573	-1.13642	-1.10211	-1.08533	-0.658839	1.94438	-0.108939	0.637987	-1.34743	0.335969	1.04089	0.413746	-0.217757	-1.25306	-0.0505201	0.106678	0.241943	-8.49908e-05	-0.0917123	-0.482778
TBCEL	1.01533	1.57592	-1.31043	2.47736	-0.492183	0.773306	0.574744	-0.618297	-0.923013	0.139873	0.293819	1.35513	-1.08913	0.2535	1.53752	1.84693	-0.0583244	2.71357	0.409087	-0.290624	-0.260354	-0.447928	-0.193191	0.0163733	-0.2769	-1.51493	-0.713765	-1.14702	0.933485	0.541267	-1.40064	-2.6819	-0.506242	-0.147776	1.65087	-0.415114	0.925128	-1.57072	0.266532	0.94141	0.42442	-0.0766987	-0.625211	-0.0572083	-0.065246	0.0598209	-0.0741316	-0.755526	-0.400654
UBE2H	0.0198723	1.65053	-0.0516412	2.64626	-1.18447	-0.196322	0.808429	-0.441288	-0.371741	-0.108928	-0.522376	1.522	-1.0837	0.344002	2.6149	2.57645	0.569152	1.49936	-0.258196	0.230693	0.243471	0.360719	0.0166177	-0.271418	0.00845687	-0.563109	-1.02919	-0.134154	0.33396	0.424627	-1.28548	-2.53365	0.134119	-0.22449	1.06471	-1.36519	0.293891	-0.808379	0.22544	0.852124	-0.177802	-0.247051	-0.127762	-0.639997	-1.41096	-1.33778	0.261905	-0.816852	-0.133135
APOC1	0.0521197	-0.169326	5.33254	-0.562194	1.44383	1.79823	0.0475015	-0.562194	0.903114	0.677343	0.38221	-0.562194	-0.158943	1.80116	-0.562194	1.05892	1.31063	1.05674	-0.562194	-0.562194	-0.562194	-0.562194	-0.562194	-0.562194	0.253332	0.967411	0.348241	-0.562194	-0.562194	-0.562194	-0.562194	-0.562194	-0.562194	-0.562194	-0.562194	-0.562194	1.16433	-0.562194	-0.0799918	-0.562194	-0.562194	-0.562194	0.041324	-0.562194	-0.276828	-0.562194	-0.562194	-0.562194	-0.562194
STMP1	0.609744	1.45637	-1.58104	2.4853	-0.827247	-0.539654	1.3724	-0.0668388	-0.797012	-0.348788	-0.673838	0.251282	-0.952512	1.08299	2.39265	2.85897	-0.468897	2.25027	0.35976	0.477451	-0.995212	-0.704148	0.504019	-0.708665	-0.370734	-1.64399	-0.293139	0.192417	-0.636028	0.406239	-1.19464	-1.16548	-0.734511	-0.0848239	0.767164	-0.867746	1.21262	-0.737126	0.704723	0.872711	-0.48763	0.0822048	-0.365253	-0.314907	-0.652476	-0.0314591	0.314488	-0.775261	-0.536424
CHP1	0.562674	1.19229	-0.305356	2.47347	0.208916	-1.72286	0.801653	0.253292	0.766474	0.384216	0.565515	0.826566	-0.228882	0.986682	2.46099	2.55906	-0.293003	2.41954	0.245841	-0.239019	-1.21497	0.268207	-0.577565	-0.493585	-1.00116	-1.02921	0.610615	-0.36024	0.0552878	-0.298996	-1.90391	-0.505926	-0.68554	-0.134755	0.285483	-1.74643	0.603161	-0.96732	1.30493	-1.00433	-0.329931	-0.551144	0.382115	-0.311869	0.00831063	-0.525585	0.206903	-1.8407	0.298589
AC104561.2	0.774035	0.557179	-0.422761	0.837696	-0.876017	0.496932	0.4397	-0.122356	-1.25646	0.164195	-0.819715	1.77521	-0.495429	-0.0406905	2.79806	3.04834	1.02373	2.53125	-0.0359214	0.649095	1.82122	1.11851	-1.25646	-1.25646	-0.00771517	-0.543263	-1.03185	-0.68676	0.355267	0.235195	-0.528523	-1.25646	-1.25646	0.513365	0.911896	-0.869304	0.472933	-0.664678	-0.124351	-0.227827	0.0853142	-1.25646	-0.743318	-0.638004	-1.00538	-0.194556	0.248448	-0.465608	-0.52332
CD274	-1.62832	-2.68523	-0.942925	-0.796055	0.0191317	0.6136	-0.370587	-0.394077	-0.750384	0.389287	-0.772319	-0.652587	0.142359	-0.544134	-1.688	-1.23988	-1.05301	-2.64512	0.405637	-0.609037	1.38665	0.373382	0.41504	1.04502	2.27681	0.190997	0.854428	0.428875	0.732977	0.0985387	1.22246	0.17282	0.867194	-0.629608	-1.05933	1.00332	-0.12196	0.679344	-0.0679221	-0.254126	1.684	0.353484	0.595799	0.555733	0.0511854	-1.38149	0.214161	0.35748	0.542444
NEDD4L	1.83674	1.91836	-1.5626	2.16967	-1.17947	1.08034	1.05625	-0.839149	-1.68765	0.545164	0.674117	0.848149	-1.44056	0.783261	1.66614	2.46113	0.283978	1.05557	-0.444189	0.206121	-0.626527	-0.682807	-0.601546	-0.31129	0.0798408	-1.37628	-0.354938	-0.300926	0.338769	-0.118911	-1.03315	-1.09878	-1.12494	0.0732453	1.67092	-0.575791	0.538958	-1.48689	0.404995	-0.257286	0.343391	-0.148846	-0.669383	-1.14793	-0.534862	-0.692965	-0.0972535	-0.0288362	-0.395144
GBP5	-1.84041	-2.2516	-1.52214	-0.341828	0.0314276	0.28998	-0.765493	-0.31684	-1.83803	0.288493	-0.680745	-1.30503	-0.0922109	0.0692232	-1.26059	-0.92035	-0.234085	-2.22677	-0.155574	-0.360941	1.37307	0.0964344	0.282735	1.46275	2.24712	0.0646029	0.940649	-0.0318809	1.11465	0.72307	0.935646	0.3138	1.13779	-1.19706	-0.776895	0.97095	0.158194	1.13126	-1.17511	-0.917186	1.59307	-0.0841128	1.00015	0.309092	0.17842	-1.18948	0.166352	0.538326	0.4488
GAPVD1	1.28474	1.88181	-0.404125	2.82542	-0.413843	-0.319759	0.771738	-1.07329	-0.687564	0.263139	0.270911	1.82481	-1.06081	0.0544334	1.73362	2.32591	0.480937	2.73921	-0.169785	-0.698707	-0.155066	-0.0987222	0.197374	-0.112953	-0.874845	-0.929045	-0.243621	-1.18583	-0.351693	0.1851	-1.03027	-0.614029	-0.856057	-0.177783	1.99497	-0.488983	-0.486404	-1.74151	0.324468	1.11347	-0.543231	-0.217748	-0.641981	0.102019	-0.460837	0.0518026	-0.381168	-0.632254	-1.10026
APOL2	-1.65333	-2.09112	-1.37855	-1.49404	0.0309529	0.155094	-0.573527	-0.0563267	-0.851853	0.0216339	-0.808509	-1.37739	0.0259222	-0.675872	-1.87111	-1.37943	-0.512315	-1.66442	-0.0959543	0.165004	1.83245	0.431281	-0.114885	0.95521	2.09411	0.64454	0.26746	0.522748	0.447073	0.579149	1.68787	0.277292	1.20804	-0.486467	-1.35081	1.13457	0.190965	1.91412	-0.47639	-1.17489	1.05466	-0.34207	0.768766	0.207691	-0.430398	-0.984143	0.0611913	0.384616	0.818627
ZBTB7A	1.20843	1.48807	1.54029	0.417757	0.658336	-0.964913	0.0746265	0.651761	-0.116811	1.40161	0.831847	2.80771	-0.323644	1.07342	-0.349308	0.0495287	1.06948	1.4242	0.0655398	-0.292381	-0.166747	-0.693812	0.145282	-0.394186	-1.64054	1.81635	0.503138	-1.50454	0.0656284	-0.180415	-1.28017	-0.404946	-2.04848	-0.667296	-0.324378	-1.41429	-0.374837	-1.56144	-0.103211	-1.11277	-0.794543	-0.487889	-0.373162	-1.07776	0.380003	0.408799	1.23765	-0.0226053	-1.47983
RNF26	0.951927	1.83941	0.1011	0.975724	1.13068	-1.44666	0.280455	0.327844	-1.75782	1.056	1.41383	1.10553	-1.32806	1.53013	1.13349	1.01433	1.25948	1.98336	-0.15274	0.516295	-0.60169	0.871666	1.13792	-0.296098	-1.18118	-0.0358234	-0.35884	-1.34818	0.097898	-1.11097	-0.452419	-1.67881	-0.813279	-0.632117	0.202844	-1.11373	-0.732552	-1.41896	-0.756154	-0.674778	0.0306337	-0.467667	-0.980437	-0.867329	0.471635	0.357089	1.50669	-0.645662	-1.25234
SLC18B1	1.51338	1.53549	-0.951528	1.90701	0.0370216	1.39084	1.14502	0.0127861	-0.960646	0.0601473	-0.504808	0.04086	-0.643701	0.763495	2.01611	1.99308	0.339361	1.70112	-0.895801	-0.236587	-0.778202	0.00600515	0.129322	0.252101	-0.247351	-1.2561	-0.146214	-0.585875	0.804531	-0.730654	-2.38416	-1.65876	-0.614816	-0.644782	2.16763	0.468151	0.771194	-1.72063	0.341815	0.26135	0.0522134	-1.24312	-0.712883	0.153559	0.0999739	1.08623	-0.258208	0.332052	-0.387793
PNPLA2	1.12701	1.41744	-1.28371	1.39739	-1.39648	0.349023	1.40981	0.101566	-0.805822	-0.153424	-0.935927	0.804572	-1.06786	1.20558	2.34932	2.17765	0.537886	2.64301	0.332029	1.16089	-0.485455	-0.0573854	0.161224	-0.906058	-1.09583	-0.496926	-0.856147	-0.549635	-0.49569	-0.728598	-0.807016	-0.800838	-0.769251	0.270485	1.81761	-1.24851	1.21857	-0.985538	0.283553	-0.0445553	-0.734591	-0.244346	-0.496884	-0.833388	-0.739471	-0.250063	0.366051	-1.06902	0.109102
KPNA6	0.446974	1.50598	0.0949154	2.91509	0.947716	-0.89348	0.426751	-0.77022	-1.31273	1.12619	0.807619	2.4218	-1.06747	0.413763	1.01514	1.67406	0.392396	2.43369	0.453667	0.224033	-0.00126521	0.0138937	0.33477	0.162131	-0.445402	-0.0936617	-0.159453	-1.29337	0.0309963	-0.640385	-1.52903	-1.34763	-1.42399	-0.488106	-0.124692	-0.785767	-0.690492	-2.12114	0.509133	0.330255	-0.236824	-0.195559	-0.125618	-0.743173	0.2533	-0.180183	0.548975	-0.821087	-0.959356
LARGE1	0.555318	1.82709	2.24528	0.118046	-0.0278944	0.253693	0.315787	0.271377	-1.56595	1.29762	-0.688214	2.99273	0.610091	-0.0356085	0.35416	0.671581	-0.134733	2.09539	-0.981623	0.201235	-1.42891	-0.277674	1.02	-0.353221	-0.967298	-1.39948	-0.125612	0.0580172	0.518562	-0.212368	-1.97482	-1.23957	-0.769342	-0.473506	0.491864	-0.407172	-0.532115	-0.801589	1.62613	0.199015	-1.31984	0.444544	-0.974159	0.393834	-0.0977538	1.01426	-0.16134	-0.260246	0.309032
NRARP	0.336214	2.02144	-0.164009	1.73219	-0.0768817	-0.192496	1.10441	-0.277566	-1.36435	1.2364	2.45197	2.28352	-0.559925	-0.04239	0.769536	2.83886	0.2193	0.115433	-0.240201	-0.0475608	-0.843408	-1.36435	0.468284	0.277218	-1.24228	0.821389	0.788394	-0.986092	-0.704582	-0.911221	-1.36435	-0.0325639	-1.36435	-1.03213	-0.250996	-0.199668	-0.800312	-1.36435	-0.625204	-0.782994	-0.547752	0.907289	0.0404933	-1.1499	0.0246825	0.170961	1.23973	0.0601192	-0.860029
ELANE	0.296306	0.939252	-0.201601	-0.81632	2.87188	-1.03916	0.70722	0.138461	1.53946	0.919729	1.94257	0.827624	-0.0313648	-0.525193	-0.287739	1.05606	2.32701	2.01119	-1.21708	-0.490227	-0.743075	0.146324	-0.310993	-0.958215	-1.05343	0.195407	-0.983428	0.0834845	0.264392	-0.374553	-0.269891	-0.70028	0.190206	-0.578926	-0.254009	-0.613817	0.0159697	-0.557498	0.193145	-0.609624	-0.364279	-0.373051	-0.301311	-1.22693	-1.86429	-0.0452693	-0.561224	-0.828358	1.23184
XK	-0.838861	1.88502	-0.847512	2.41981	-1.59881	1.0841	1.22283	0.186001	0.0747556	-0.50395	-1.19348	1.38225	-1.45281	0.818295	1.58485	2.60902	-0.0312474	1.05148	0.26785	0.21689	-0.230967	0.281717	0.231566	-1.08415	-0.490173	-0.680167	-0.0936111	0.0175412	0.204273	0.14376	-2.14283	-1.48858	-1.17806	-0.241846	0.794622	-0.8881	0.682034	-1.16927	0.787621	0.764492	0.263132	-0.43053	-0.645833	-0.282603	-0.382607	-0.487246	1.03881	-1.676	-0.356811
NARF	1.20851	1.02656	-0.00191647	1.79598	-0.914093	-0.916128	0.492086	0.357281	0.478316	-0.883812	-0.376024	1.62475	0.00476159	0.330113	2.58987	2.24696	1.53432	2.62376	0.616866	1.13295	-0.0530954	-0.0818356	-1.10699	-1.10586	-1.10125	0.0907078	-0.735721	-0.662179	-1.10998	-0.784887	0.169063	-0.563597	1.17184	0.164532	0.691344	-0.826483	0.212409	-0.37687	-0.479095	-0.14881	-0.122205	-0.940866	-0.597623	-1.56528	-1.38936	-1.59853	-0.736921	-0.0340816	0.767219
AC239798.2	-1.48717	-2.3534	-0.739409	0.146201	-0.133066	0.4478	-0.950186	0.202851	-1.41641	0.293918	-0.443557	-1.14066	-0.854037	-0.673467	-1.54088	-1.15573	-1.10743	-2.4659	-0.345024	0.170397	1.62784	0.637571	0.803135	1.62728	1.1356	-0.0367047	0.586438	-0.365688	0.562153	0.69897	0.267364	-0.301013	0.657204	-0.347871	-1.16342	0.501007	0.372266	0.700458	-0.983391	-0.450096	1.1841	0.502139	0.577629	0.745303	0.457264	-1.73187	0.818811	1.20798	0.681433
CLPS	0.0147842	-0.383607	-0.383607	0.0345345	-0.248046	0.252395	6.33672	-0.383607	0.280552	-0.170562	-0.153732	-0.383607	-0.383607	-0.383607	-0.383607	-0.383607	-0.167639	-0.383607	1.14187	-0.383607	-0.383607	-0.383607	-0.383607	-0.383607	-0.383607	-0.383607	-0.162582	-0.383607	0.932765	-0.383607	-0.383607	0.335919	-0.383607	0.111924	-0.256077	-0.181182	0.671628	-0.383607	-0.383607	0.199224	-0.383607	2.0662	0.486364	-0.383607	-0.136711	-0.383607	-0.383607	1.77168	-0.383607
SLC29A1	0.164128	1.60894	0.768775	0.0393373	1.07097	0.620583	0.727458	0.392065	-0.678458	0.322759	1.48393	1.66904	-1.61582	1.48626	0.268942	1.67727	0.975609	1.5826	1.04519	0.0934077	-0.218231	-1.03921	-0.467668	-0.100369	-1.10694	0.909083	0.434092	-0.478739	-0.750848	-0.401101	-0.786277	-0.186426	0.472616	-1.33748	0.654022	-0.55352	-0.596222	-0.659721	-0.036997	-0.827613	-0.748263	0.215588	-1.15039	-1.18048	0.43765	1.17243	1.27436	-0.447993	-2.61039
PLIN2	-0.229561	0.161369	2.36815	-1.09059	1.16693	0.171722	1.00859	0.0817714	1.7704	0.602549	3.08712	1.61905	0.154429	0.0782646	-0.562662	-0.0519682	2.41281	-1.12107	-1.14111	-0.28843	-1.1456	0.25926	-0.108198	-0.0645117	-1.4194	1.36663	0.2745	0.331888	-0.981424	-0.0264138	-0.345889	0.87164	-0.395333	-0.680138	-0.132201	-0.507229	-0.949645	1.52981	0.44089	-0.136424	-1.1548	-1.04503	-0.726498	-0.905645	0.725451	-0.166387	0.474699	-1.30719	-1.36923
BSDC1	0.594826	1.29352	0.00622662	1.57936	0.188052	-0.921884	0.27953	0.0989403	-0.891491	0.075816	0.682042	2.59757	-0.428855	0.377722	1.98414	2.35892	1.58223	2.74992	0.420714	0.705729	-0.616346	0.914203	-0.2046	-0.98495	-1.05284	0.594791	-0.65983	-0.795336	-1.21907	-0.708507	-0.0120025	-0.669669	-0.0443287	-0.691802	0.148794	-0.481264	-1.08486	-0.815471	0.323742	0.342942	-1.2448	-1.18943	-0.355855	-1.42533	-0.624877	-0.573969	0.397982	-1.49564	-0.0102287
PRKCE	1.90147	2.04425	1.03298	-0.407144	-0.327374	0.788253	0.464359	-0.308322	0.421697	1.03485	0.914617	1.63997	0.3966	0.848255	0.389548	0.75064	1.06484	-0.426785	-1.18842	-1.39398	-0.368106	-1.95949	-0.257676	0.357844	-0.0450302	-0.389859	-1.01401	-1.4971	1.27915	-1.258	-0.746983	-0.973532	-0.69773	-1.1962	1.00822	0.508984	-0.864861	-0.408842	-0.240428	0.22938	-1.22375	-0.460687	-0.795316	0.170195	0.189502	1.05303	0.563655	1.77232	-0.890063
FTH1P8	0.221807	1.02228	0.153314	0.569869	-0.958465	0.724926	1.68292	0.159285	1.35457	-0.134143	0.21804	1.01179	-0.201186	1.47909	1.50649	2.06222	0.967767	1.57032	0.482938	0.247251	-1.47622	0.0578882	-0.41926	-0.666421	-0.671378	1.31076	0.01578	-0.577618	-0.833865	-1.94408	0.142019	1.8046	0.133761	-0.491871	-0.315434	-1.18651	0.0687634	-0.216628	-0.448083	-1.20924	-1.00981	-0.00516731	-0.426789	-0.801757	-0.719664	0.690756	0.0230605	-3.75852	-0.260057
KLHDC3	1.01728	1.58027	0.0616781	-0.154704	1.52608	-1.94927	0.525339	0.656945	-0.0662448	1.26895	1.53925	1.3293	-0.571515	1.84398	1.25816	0.187608	1.82471	1.20618	-0.775105	0.763333	-1.45521	-0.296983	-0.391971	-0.448173	-1.05393	0.645956	0.460049	-0.763968	-0.317689	-0.851603	-0.754209	1.13625	-0.782563	-1.1036	0.540544	-0.448863	-1.15554	-0.977411	0.0381539	-0.831258	-1.74507	-1.39075	-0.0647338	-0.733594	0.624033	0.800223	0.146041	0.586071	-0.691478
AC010615.2	0.737318	1.44178	-2.14203	1.60787	-0.918626	1.33246	1.16393	-0.426968	-0.702532	-1.66678	0.261208	1.59384	-1.0469	-0.872734	1.77577	2.27919	0.841025	2.55429	0.0495857	0.507415	0.2443	-0.0979208	-1.09747	-0.555583	-0.725975	-0.792268	-0.13335	-0.35167	-0.136238	0.565062	-1.45851	-1.09875	-0.65179	0.287554	1.58243	-0.820974	0.985866	-0.584721	0.652562	0.740142	0.0284257	-0.0731501	-0.8105	-0.639158	-1.13786	-0.385662	0.208738	-0.8288	-0.300813
OAZ2	0.577337	0.767338	0.706918	2.64008	-1.30163	-0.468744	0.49106	1.15067	0.742188	-0.216761	-1.14105	1.3415	0.734285	0.721416	2.9735	1.53749	-1.00211	2.52804	1.86396	-0.591797	-0.589125	-0.732486	-0.143947	-0.56711	-0.264383	0.223636	0.117958	-0.87639	0.594136	0.883848	-0.849539	-0.255547	0.0877396	-0.682186	0.226913	-1.45523	0.389182	-0.83936	0.378479	-0.7231	-0.73715	-0.983597	-0.774375	-0.332603	-0.724952	-0.543344	-0.44869	-0.634994	0.0411153
ZNF653	2.11391	2.53499	-0.670281	1.76807	-0.531881	-0.789879	0.164392	0.405486	0.349373	-0.289209	-0.192248	1.49413	-1.43252	0.536163	2.22991	1.71894	0.455751	1.56352	-0.23409	0.526366	-1.4521	0.255569	-0.276797	-0.766075	-0.395814	0.373148	-0.951438	-0.963327	0.17609	0.210733	-1.5244	0.468175	-0.29007	-0.431092	1.33718	-1.82167	0.40653	-0.166236	-0.59912	0.068266	-1.40419	-0.93151	-1.12335	-1.00809	-1.17843	-0.363364	0.0577157	0.35416	-1.13376
IGHD	1.18744	2.07382	0.899334	-0.214026	-0.524747	-2.48021	0.751879	0.324357	-1.77779	1.31213	0.0566277	1.54038	1.04718	1.14143	2.05873	1.29294	0.667423	0.673845	-1.1971	0.83203	-0.482133	-0.433788	-0.63856	-0.213983	-0.656269	-0.286161	-1.30489	-0.928661	0.273923	-0.625649	-1.57244	0.207388	-0.498202	-0.936936	0.0632851	-0.593826	-1.12422	-1.59994	0.369298	-0.0740129	-0.567918	-0.401661	-0.206469	-0.159441	0.357271	2.07466	-0.208403	0.374337	0.00611329
PDE2A	0.633353	0.672893	0.256194	0.528237	-0.634707	0.645835	0.909194	1.04596	-0.0947541	1.2822	0.855228	0.782456	-0.46835	2.33663	2.19934	1.43384	0.91026	0.0201881	-0.25302	-0.18009	-1.63141	0.589328	-0.69181	-1.3779	-0.37899	-1.47296	-0.746157	-0.424529	-0.753088	-0.240699	0.411058	-1.21406	0.272387	-0.529605	1.16277	-1.45146	1.51603	-1.35422	0.755757	-0.905256	-1.07302	-0.684031	-0.338508	-1.1353	0.724	0.37204	0.171997	0.672367	-1.04115
PSKH1	1.42498	1.86278	0.763538	1.3825	1.33692	0.0108635	-0.179025	0.15425	-0.784018	0.564875	0.888383	0.920867	-0.352026	1.30649	0.821993	1.13586	1.04264	1.43499	1.12691	0.750013	-0.91389	-0.0214291	-0.910233	-0.494362	-1.13254	1.13453	-0.501868	-0.820179	-0.653543	-0.430156	-0.494978	-0.523413	-2.0397	-1.01612	0.374506	-1.15548	-1.25571	-1.21594	-0.238966	-2.21891	-0.949755	-2.05309	-0.104244	-1.21723	0.0144286	0.363314	1.12904	-0.317035	-0.514302
FTH1P20	0.635531	0.625137	0.156215	1.37044	-1.25247	-0.186604	1.24635	-0.262026	1.11784	-0.0648586	-0.335496	1.16169	-0.237009	2.20246	1.59146	2.60702	1.08034	1.42569	0.965004	0.337651	-0.779402	0.226648	-2.0846	-0.733718	-1.1688	0.717217	0.389892	-0.244163	-0.719955	-1.08749	-0.640778	1.14486	0.460156	-0.817199	0.240944	-1.483	0.253683	0.393734	-0.0998388	-0.981291	-0.354244	0.157564	-0.279525	-1.88366	-1.16942	0.127549	0.468225	-1.92798	-1.24643
IDO1	-1.38508	-1.63843	-1.47716	-1.24869	0.152183	0.776499	-0.21064	-0.782712	-1.52842	0.295739	-0.830807	-0.611452	-0.49971	-0.887076	-1.28299	-0.921592	0.300826	-1.65117	-0.132689	-0.595008	0.312751	-0.621602	0.519847	1.54743	2.52396	0.153362	-0.295135	0.869163	1.09073	1.23962	1.30257	1.3394	1.55389	-1.3044	-0.957339	0.805325	-0.429536	1.69048	-0.0110705	-0.20895	0.901858	0.620518	0.581219	0.188364	-0.419448	-1.33086	-0.111782	0.363245	-0.828068
AKT2	0.63133	2.25145	1.05172	1.49573	0.258739	-1.17861	-0.605813	0.259578	-0.497365	0.64394	0.652718	2.7695	-0.498879	0.954191	0.829867	1.7598	1.23994	1.13255	0.992855	0.65047	-0.164738	0.556219	-1.04506	-0.809564	-0.843174	1.21376	-0.532499	-1.25446	-0.497977	-1.45795	-0.923821	-0.824591	-0.530647	-1.03761	-0.454834	-0.504273	-0.923108	-1.9329	-0.363118	-0.724858	-0.235154	-0.0979621	-0.320445	-1.59658	-0.0067402	-0.0257445	0.602277	-0.20863	-0.760794
KANSL3	2.55862	1.41441	1.43437	0.46142	1.11678	-0.442254	0.416691	-0.47204	-1.14314	0.867102	1.15148	0.877459	-0.634995	0.935131	0.479557	0.177769	1.50146	1.35801	0.247657	0.369364	0.0656053	0.367036	0.0494203	-0.0263893	-1.52644	0.333406	-0.576023	-1.4664	-0.779184	-0.875218	-0.0851821	-1.23758	-1.72685	-1.25235	1.45568	-0.122396	-0.852273	-1.51311	0.0251113	-0.605844	-1.45174	-1.39679	-0.770362	-0.233297	0.850939	0.699052	0.682424	-0.334431	-1.27947
FBXO30	1.28471	0.339671	0.304966	1.56901	-0.239504	0.565608	0.401301	-1.51027	0.0134639	0.56958	1.33545	1.18907	0.524093	-0.603419	1.79388	1.92072	0.049476	2.96263	-1.09846	-0.78308	-0.59964	-0.925987	-0.528912	0.140444	-0.648114	-0.569474	-0.620052	0.0397406	0.300962	-0.172751	-1.65529	-2.19649	-1.292	-0.405013	1.95595	0.154736	0.660477	-1.56873	0.645122	1.27022	-0.0266098	-0.191252	0.142893	0.976231	0.644393	-0.0112889	-0.684058	-0.682356	-0.453044
ZHX2	0.986434	1.32772	2.10653	0.441035	0.304122	-1.63949	-0.297796	1.40624	-0.0994514	1.72417	0.422892	2.43548	0.381458	1.22631	0.504582	-0.4372	2.12158	0.152839	-0.284923	0.723909	-0.961462	-0.699452	-1.15178	-0.351639	-0.77304	0.740735	-1.05181	-0.519251	0.373538	-1.35866	-0.159426	-1.32859	-0.652043	-0.938851	-0.138687	-0.702671	-0.424269	-1.77666	-0.00603401	0.000108852	-0.802342	-0.545608	-0.161345	-1.34384	0.436874	0.370202	0.563351	0.240804	-0.786668
ATN1	1.33953	2.06309	1.88908	0.189038	0.776619	-1.20598	-0.0800746	0.562299	-1.49573	2.00024	0.476816	1.55397	-0.302953	1.59576	0.245055	-0.544745	1.49684	0.851465	0.136695	-0.331953	-0.644417	0.152962	-0.560271	0.0378107	-1.27849	0.943421	-0.146185	-1.05473	-0.214939	-0.965653	-0.725861	-1.38565	-0.972945	-0.798807	-0.0246664	-1.27852	-0.135374	-1.22642	-0.0160382	-1.07438	-0.882117	-1.02291	0.413732	-0.788519	0.119805	0.388289	0.858454	0.72282	-1.34483
AP2B1	0.368397	1.42962	-1.41749	2.79042	0.153271	-0.621147	1.19004	-0.875319	-0.729944	0.186267	-0.613029	1.81572	-1.01481	1.14581	2.08564	3.243	0.0568462	2.15328	0.274036	0.391571	-0.4766	-0.175987	-0.244474	-0.731588	0.0517286	-0.534558	-0.205554	-0.375946	-0.169044	0.445056	-0.832437	-0.973001	-0.984797	-0.375779	-0.0212924	-0.899583	0.0216731	-1.16308	0.567171	-0.0213602	-0.756959	-0.0965833	-0.341671	-0.724918	-0.40628	-0.810242	0.292278	-1.23399	-0.502325
DCAF8	1.83783	2.21447	0.405896	2.17583	0.195087	0.132229	0.0386289	-0.660312	-0.705345	0.567722	0.363214	0.584832	-0.692765	-0.234377	1.41938	1.51927	0.1145	1.89964	0.0295478	-0.183559	-0.0996641	-0.910584	0.177172	0.239933	-0.409443	-0.851677	-1.14281	-0.24573	-0.0907759	-0.323814	-1.49491	-2.07461	-1.49438	-1.03876	2.35015	0.163278	-0.43364	-2.43062	0.325709	-0.16169	-0.709976	-0.323327	-1.22474	-0.182936	0.779863	0.887049	-0.555205	0.95909	-0.38598
TM7SF2	1.63979	1.07353	-0.935247	1.69369	-0.0473482	-0.773081	1.00146	-0.263666	-0.911376	0.542627	0.309994	0.780047	-1.4239	1.31481	2.10733	0.724513	0.788074	3.06885	0.57221	0.589509	-1.11152	-0.467682	0.481355	-0.218199	-1.36599	0.00131724	-1.04259	-0.343802	-0.36222	0.012517	-1.69911	0.00221779	-0.704659	-0.379427	1.82654	-0.37136	-0.242112	-1.32966	0.200102	-0.804528	-1.03188	-0.374422	-1.37265	-0.683117	0.569019	0.181638	0.0960538	-1.34441	-0.756546
ADAT1	1.38372	1.06054	0.733978	0.65973	0.615288	1.35397	0.53602	-0.57532	0.426424	1.05533	1.51065	0.311872	-1.16872	0.710834	2.51103	0.584127	0.485169	1.36217	0.0846445	-0.473197	-0.275241	0.0914492	-1.86917	-0.0176438	0.116517	0.395588	-0.958593	-1.20791	-0.072083	-0.684646	-1.79154	-2.31552	-1.4895	-1.40946	0.92974	0.227435	-0.302806	-2.0209	0.00686321	0.552047	-0.604374	-0.222261	-1.38172	-1.00309	0.36209	0.00710753	0.301681	-0.530132	-0.585629
C9orf153	1.19079	1.4901	-0.491736	2.86016	-0.398197	1.34952	0.817365	-0.352172	-1.40153	0.345068	-0.570528	0.784182	-0.9778	0.261335	2.62861	2.45685	0.0274809	1.42859	-0.259835	0.168152	-1.40153	0.167368	-0.12456	-0.828312	-0.682466	0.312646	-0.889739	0.416486	-0.244063	1.17775	-0.763525	-1.40153	-1.40153	-0.970752	1.44356	-0.19955	-0.686373	-0.472197	0.283713	0.213205	-0.12761	-0.747361	-0.773484	0.40809	-0.233772	-0.620617	1.31125	-0.70231	-1.40153
ELF3	1.14915	-0.0330848	-0.43209	1.11722	-0.385559	1.14532	0.878433	-0.629106	1.24127	0.00704782	0.0903819	1.42499	-0.445323	-0.731127	3.60805	3.07242	-0.50739	2.07774	-0.335518	-0.329137	0.376146	0.0131816	-1.11287	-1.11287	-0.231446	-0.0184269	-0.689716	0.870185	-0.570267	-0.406939	-0.334498	-1.11287	-1.11287	-0.131979	1.28092	-0.726236	0.48806	-0.496925	-0.139149	0.299444	-0.648803	-1.11287	-0.84177	-0.618391	-0.528021	-0.418024	-1.11287	1.06119	-1.11287
CEACAM8	0.820035	-0.2244	-0.0619311	0.237197	2.77323	-0.0926694	0.527304	-0.296233	0.483223	0.851974	1.0494	0.818781	-0.549038	0.114123	0.733117	0.525042	1.30562	2.97209	-1.35966	-0.329318	-0.995413	1.92635	-0.721961	-1.03322	-0.175369	0.762483	0.151185	0.432068	-0.185518	-0.382115	-1.16974	-1.29963	0.338037	-0.20529	-0.454643	-0.486845	-1.08551	0.512274	1.18793	-0.756039	-0.34327	0.186748	0.652225	-0.861871	-1.79229	-0.0278565	-1.56173	-1.31008	0.497546
PXDNL	0.570956	0.381229	0.194863	-0.619556	-0.169628	1.10366	0.0855546	-0.0743876	-0.133233	-0.485545	-0.369523	-0.303598	-0.19426	-0.0347241	-0.705867	6.47065	-0.404978	-0.0370635	-0.486457	-0.337321	-0.316324	-0.068518	-0.257934	-0.406367	-0.388348	-0.221374	0.208617	0.273003	-0.06162	0.991966	-0.637991	-0.63122	-0.96992	-0.182006	0.86998	-0.176633	1.34522	-0.0476301	-0.474647	-0.58284	-0.421074	-0.96992	-0.748122	-0.108851	0.091919	-0.0985927	0.348059	0.936318	0.404514
LPIN2	0.333532	2.57142	-0.876503	1.8231	-0.149393	0.0898983	-0.142004	-0.424688	-1.21042	0.526238	0.125579	1.88639	-1.20253	0.5042	0.755725	2.28327	1.29095	2.9106	0.224163	-0.155376	0.594388	-0.532164	-0.40886	0.349433	1.1974	-0.470679	-1.1852	-1.53505	1.32878	0.349427	-0.733406	-1.73053	-0.0125912	-1.12956	0.562903	-0.666589	-0.0821831	-1.28842	-0.44514	-0.145165	-0.388241	-1.1538	-0.0313695	-1.22291	-0.408049	-0.925417	-0.401226	0.80312	-0.596849
AGBL5	1.16084	0.901969	0.0359263	2.32587	1.04964	-1.4683	0.574979	0.123572	-0.192308	-0.149894	0.893826	0.377786	-0.885914	1.05943	2.57827	1.55894	0.917954	1.27891	-1.10763	1.31825	-1.19873	-0.147143	0.643103	0.122992	-0.54479	-0.53414	-0.307866	-0.155711	-0.0174217	-1.94869	-0.134889	-0.49933	-1.47416	-1.30481	0.310151	-0.274038	-0.00156355	-1.20669	-0.00499637	-0.60934	-0.250216	-1.15226	-1.20286	-0.145888	0.167259	0.34146	0.185301	-0.15941	-1.12065
ISCU	2.03729	0.898774	-1.63079	2.879	-0.941089	0.0822393	1.60354	-0.304498	-0.895752	-0.516713	0.382585	0.901022	-1.34374	1.60112	1.03567	2.04799	0.267124	2.30445	-0.0609865	1.24953	-1.79086	-0.247417	0.195554	-0.6849	-0.119445	-1.33519	-0.20091	-0.371703	0.10908	0.301727	-1.08449	-0.715892	-0.360704	0.0536621	1.39956	-1.06863	0.445618	-0.7652	0.113188	0.716189	-0.104665	-0.808464	-0.876713	-0.359624	-0.669198	0.0369727	0.396022	-0.951949	-0.227349
TRERF1	1.65803	0.764114	2.39611	0.331455	1.77669	-0.438233	-0.577779	-0.34265	0.502291	0.998412	1.20358	0.362132	0.80755	1.18906	-0.207317	-0.535613	1.14564	1.21445	1.56124	0.101128	-0.225178	-0.983293	0.38971	-0.433237	-1.35853	0.347048	-0.576009	-1.89232	-0.149789	-1.24623	-0.889758	-1.52414	-1.1268	-0.363223	0.987808	-0.573721	0.559409	-2.19745	0.674895	-0.634365	-1.3815	-0.7508	-1.49371	-0.315281	1.15818	1.06314	0.00345486	0.270293	-0.434449
MOSPD1	0.785245	1.41705	-1.51218	2.42217	-0.685978	-0.0783388	1.76277	-0.402734	-0.880596	-0.230517	-0.459637	0.338937	-0.878869	0.869448	2.08669	2.06054	0.58236	2.09327	-0.933197	0.401421	-0.615622	-0.0098373	0.810016	0.182474	-0.17149	-0.832642	-0.52932	-0.788918	0.0179469	0.0929047	-1.23898	-1.35469	-2.18221	0.208381	2.19973	-1.00371	0.283916	-0.92864	0.510946	0.513825	0.0971355	-0.45938	-0.669228	0.312174	0.00326163	-0.29864	-0.0201224	-0.0841856	-0.663685
KEL	1.58973	0.904341	-1.77315	1.74147	-1.69696	0.551859	1.17368	0.120586	-0.452582	-1.09267	-0.861709	1.16279	-1.64019	0.53774	2.6321	2.03896	0.131235	1.86726	0.567776	0.871611	-0.148442	0.128616	-0.229801	-1.0819	0.20373	-0.360174	-0.361332	-0.318627	-0.0722765	0.192736	-1.81319	-0.826683	0.011913	-0.293803	1.46762	-0.398537	0.5072	-1.08143	-0.448867	0.268834	0.240988	-0.0692192	-1.0792	-0.924719	-1.12019	-0.752409	0.514836	-0.633256	-0.218154
ZNF628	1.95499	1.82712	0.72148	0.559265	0.26112	-1.25855	0.28273	0.970415	-1.64433	0.761753	0.29426	1.41638	-0.303391	0.904497	1.55244	0.805672	1.10097	1.76992	0.328554	0.579009	-0.616936	0.731272	-1.58362	-0.78708	-0.938624	1.09717	-0.891392	0.306024	0.0100924	-0.902131	-2.48346	-0.561298	-0.431823	-1.31165	0.856855	-0.804825	-0.395478	-0.302893	-0.892079	-0.838821	-0.887783	-0.750446	-0.735807	-1.26904	-0.0894083	0.65428	0.992769	0.0615239	-1.12122
ANXA7	0.82522	1.27135	-0.272223	1.96611	-0.0850783	-1.60748	1.45165	0.123018	-0.323298	-0.0237031	0.189284	-0.0108451	0.463053	0.794469	2.49893	2.57584	0.019209	2.45519	-0.614166	0.775205	-2.32901	-0.413535	0.152001	-0.673151	-0.867486	-0.561399	-0.213545	-0.286801	-0.618389	0.815312	-1.06476	0.971147	0.450551	-1.22591	1.29597	-0.503617	-0.560582	-0.802856	0.342117	0.0632438	-0.899719	-0.505173	-0.888251	-0.142866	0.279874	0.238824	-0.0658265	-1.29242	0.150756
FCGR1CP	-1.90796	-2.82799	-0.683551	-0.352974	-0.0319177	0.516153	-0.541596	0.226722	-1.15406	0.107289	-0.346891	-1.05472	-0.719914	-0.415887	-1.30506	-0.983422	-0.258415	-3.00435	-0.342097	0.354292	1.24296	0.784515	0.378183	1.06833	1.03117	0.25708	0.870335	0.113235	0.323177	0.361777	0.958152	0.730281	1.13236	-0.343895	-1.15661	0.693101	-0.173782	1.40913	-0.878782	-0.820796	1.24422	0.177152	0.666672	0.151934	0.15995	-1.63239	0.59147	1.11007	0.474019
RAP2A	1.49437	1.62336	-0.00896905	2.26416	1.32319	0.748064	0.70374	-0.990721	-0.541525	0.303727	0.334191	1.19216	-0.700557	1.06362	-0.218975	1.39965	-0.220388	1.86189	-0.307211	-0.734446	-0.185668	-1.9218	-0.0895123	0.354776	-0.657519	-1.37051	0.0370935	-1.08935	0.626886	-0.0445372	-0.784769	-1.15979	-1.81643	-0.352455	1.74983	0.0579771	-1.45493	-1.65599	0.907741	-0.210034	-0.700408	-0.124501	-0.576674	0.60873	0.991982	1.76752	0.417412	-0.213545	-0.855306
ZNF592	1.14725	1.55638	2.01657	1.83084	-0.927712	-0.538065	-0.0278598	0.138178	0.0526564	0.761668	-0.694497	1.60133	0.189154	1.22298	1.4921	1.51588	0.745777	1.49127	1.15901	0.599228	-0.0960602	1.59633	-1.02197	-0.381663	-0.91525	1.26745	-0.536371	-2.0298	0.054229	-1.12218	-1.4973	-1.70085	-1.50859	-0.298478	0.0986828	-0.779073	0.176238	-1.09054	-0.243195	-1.60713	-0.930653	-0.664831	-0.702813	-0.691207	-0.512989	-0.121061	0.695289	0.0118608	-0.632995
BCL7A	0.976125	2.1257	0.841422	0.408579	0.124018	-1.42324	0.509905	-0.432633	-1.87463	1.49008	0.490947	1.8402	0.497135	1.22592	1.34648	0.8206	1.19719	1.05214	-1.11751	0.357538	0.0545827	-0.290554	-0.560301	-0.102498	-0.709784	0.213129	-1.0321	-0.924362	1.00898	-0.89789	-1.1448	-0.348033	-1.25586	-0.766131	0.409945	-0.404234	-1.25422	-2.26327	0.376095	0.560168	-0.0864244	-0.610189	0.112224	0.244521	0.332166	1.03299	0.114263	0.733633	-1.38298
MECP2	2.24887	2.00696	2.31888	1.73084	0.3964	-0.546821	0.0947243	0.0675566	0.627543	1.16489	-0.0815659	0.41508	0.101417	0.773817	-0.16141	-0.299282	1.24221	1.56448	-0.0494856	0.665284	-0.0997409	0.268059	-1.16528	-0.504288	-2.14757	0.845972	-1.00147	-1.90769	-0.356952	-1.55373	-0.0595859	-1.37043	-1.3082	0.226094	0.83416	-0.630019	-0.122128	-1.33246	0.060556	-0.41223	-1.33993	-1.16171	-0.914932	-0.845904	0.253913	0.094866	0.102177	-0.248357	-0.381727
SDE2	1.05226	0.939432	-0.978436	1.87406	0.0649152	-0.784513	0.276904	0.470534	-1.33462	0.49863	-0.0665457	0.982657	-1.02992	0.385873	4.32633	1.47823	-0.207245	2.42696	-0.487537	-0.132076	-0.749552	-0.248778	0.00677801	0.311665	0.0718656	-0.699807	-0.356392	-0.504672	0.410166	0.197332	-1.0058	-0.754295	-0.519395	-0.76044	1.1196	-1.09204	0.137518	-1.79535	0.231309	0.255464	0.433971	-0.554556	-0.710858	0.187016	0.76466	-0.0786956	-0.113175	-1.5528	-1.17993
IP6K1	1.88675	1.55059	0.822922	0.180207	-0.404545	-1.43677	-0.645668	1.62171	0.0804196	0.800955	0.122541	2.96234	0.0332033	0.570252	1.51227	1.00803	0.676657	2.96167	0.494719	-0.0366853	-0.184412	0.105992	-1.07047	-1.05976	-0.846103	0.920639	-0.963661	-1.25172	0.244534	-0.907674	0.615232	-1.9016	-0.0805919	0.0857764	0.350516	-1.20288	0.296672	-0.914253	0.0674447	-0.434542	-0.53797	-0.468895	-0.377412	-1.49526	-0.946597	-1.15065	-0.374399	-0.13817	-0.800823
RMND5A	1.06175	1.40009	-0.238759	2.0074	-0.584023	-0.059145	0.964928	-0.229731	0.11631	0.661373	-0.433061	1.12875	-0.617118	1.37008	1.94172	1.55839	-0.215096	1.87036	-0.106964	-0.459937	-0.398243	-0.78645	0.117289	-0.0150647	-0.319541	-0.642416	-0.317767	-0.930841	1.19802	0.141995	-2.0788	-2.02772	-1.25977	-0.432489	1.97548	-1.27721	0.655626	-2.3603	0.909156	1.09484	-0.876981	0.0642681	-0.642461	0.280197	0.0286833	-0.157856	0.604588	-0.655126	-0.910692
C6orf106	0.595112	2.68351	0.34949	0.433507	0.588643	-1.43362	0.426594	1.71064	-1.6755	1.43718	0.136927	2.94015	-0.876726	0.842041	0.77915	1.34686	0.971285	1.64307	-0.520741	-0.966153	0.480733	-0.131643	-0.503791	-0.789694	-0.30068	0.182676	0.22411	-1.00095	0.728531	-0.411202	0.69329	-0.645575	-1.57379	-0.245207	-0.800449	-0.601685	-0.550955	-1.87002	0.509362	-0.294144	0.259252	-0.33029	-0.43815	-0.776124	0.301312	0.700482	0.212936	-1.09728	-1.87346
ZFPM1	2.07551	1.06205	0.115875	-0.453386	0.901192	-1.62558	-0.044294	0.894858	-0.757213	1.02038	-0.0153963	2.54339	-0.657859	1.40392	1.21242	0.891703	1.07034	1.89069	-0.897963	-0.155113	0.391131	0.112738	-0.952013	0.209917	-1.20652	0.686209	-1.19097	-0.55268	0.104707	-0.743776	0.0103347	-1.11233	0.11025	-0.222525	0.154201	-1.16104	0.22108	-1.51438	-0.417082	-0.343	-0.593442	0.0757077	-0.0305578	-1.34285	-0.138263	0.330931	1.13115	-0.841134	-1.04812
FUCA1	0.980862	2.08237	0.82314	0.855881	0.0356044	-0.666474	1.51679	-0.757891	1.02532	0.210927	0.445859	1.21207	-0.160419	1.01469	1.90686	1.55388	-0.437575	0.805031	0.166148	-0.869735	-1.40286	-1.14926	0.430342	-0.259682	-0.170143	-1.02994	-0.168446	-0.872798	0.77279	-0.0621677	-1.84688	0.106437	-0.552064	-1.26645	2.00467	-0.388608	-0.851586	-0.740806	1.08114	-0.74182	-1.24044	-1.34561	-0.518849	0.0648176	1.86597	1.65589	0.113468	-0.689851	-1.29876
CTDNEP1	0.784518	1.82366	-0.695269	0.787155	0.867858	-1.85536	1.19676	0.873363	-0.433261	1.42643	0.300174	1.59236	-0.312012	1.8198	1.96316	1.12666	0.0215497	1.82581	-0.271415	0.145833	-0.323204	-0.64291	-0.0575924	-0.979103	-0.839202	0.604015	0.668095	-0.239083	0.28599	-1.00518	-1.26328	0.240708	-0.676918	-0.606874	0.432194	-1.27272	-0.256525	-2.31651	0.537462	-0.397384	-0.164698	-0.799573	-0.169824	-0.857621	0.0280554	0.795387	0.819146	-1.20531	-1.24575
KPNA1	1.20041	1.78585	0.139752	2.5024	-0.286717	-0.895535	0.667249	-0.612506	-0.00966851	0.425447	-0.440925	1.05639	0.415551	0.76357	1.24439	1.62663	0.205574	2.47418	0.107135	-0.447008	-0.104804	-0.961863	-0.139258	-0.0293054	-0.977128	-1.13392	-0.350337	0.0841023	0.144812	-0.198576	-2.0605	-1.71409	-1.78796	0.00181016	2.29412	-0.532247	0.772382	-2.09427	0.446131	0.510309	-0.964483	-0.511435	-0.614446	0.893881	0.458222	0.90259	-0.50388	0.0530887	-0.421138
KDM3A	1.85893	0.115043	1.90369	0.592246	0.393441	-0.617409	0.234861	0.171309	-0.335918	0.816883	0.873797	0.170043	1.86354	0.800918	-0.0708222	-0.0905546	2.09797	1.01933	-0.228829	-0.31433	-1.01476	-0.709233	0.284573	0.346646	-0.175849	-0.774268	-0.522975	-0.377492	0.262818	0.744368	-1.50302	-1.35447	-1.41743	-1.07501	2.26723	-0.435784	-0.368629	-2.38537	0.405168	0.483365	-1.56215	-1.02107	-1.26994	0.852931	0.797924	1.13364	-0.541922	0.115855	-0.852638
AP003498.2	0.516652	1.53626	-0.608478	1.96644	-0.778361	0.380207	0.98957	-0.778361	-0.778361	-0.0619386	-0.00787459	0.484162	-0.454323	1.86673	2.2845	2.97515	-0.304513	3.24108	0.996519	-0.778361	-0.0337588	-0.778361	-0.778361	-0.778361	-0.428498	-0.407961	0.123664	0.23	-0.275225	-0.127407	-0.778361	-0.778361	-0.778361	-0.527812	1.95221	-0.778361	0.0253023	-0.778361	0.671672	-0.778361	0.0301166	-0.778361	-0.524533	-0.778361	0.0464714	-0.306938	0.162693	-0.778361	-0.778361
REEP4	2.3725	2.01404	-0.328518	-0.764045	1.12628	-1.33176	0.544328	0.207231	-1.49044	1.0042	1.63656	0.605587	-0.0682097	0.718901	1.85408	1.54623	0.381451	1.69849	0.536204	-0.227448	0.0641501	-0.387774	0.694594	-0.771498	-0.230811	0.236951	0.346349	-1.46341	-1.26595	0.885298	-0.376158	0.483085	-1.02626	-0.470879	0.661851	-0.353546	-0.86825	-1.83481	-0.398921	-0.470522	0.00830917	-0.701058	-1.4516	-0.823079	0.507083	0.582716	-0.409708	-1.12013	-0.547914
ALAD	0.944467	1.05622	-0.698897	2.29709	0.0740257	-1.61881	0.54332	-0.894846	-1.2057	0.105191	0.290514	0.760596	-0.5897	-0.0121176	2.31403	2.62495	1.26371	3.00841	0.466418	0.820437	-0.79302	-0.342468	-0.961255	-0.144184	-0.741027	0.102137	0.00946925	-0.202624	-0.470932	-0.316876	-0.720943	-0.253459	-1.97294	-1.01751	1.1659	-0.448397	-0.0892073	-1.06141	-0.0898097	-0.768103	-0.537989	-0.447493	-0.940429	-0.785373	-0.253972	0.328615	0.563468	-0.942631	-0.0656707
UROS	1.60584	1.02651	-0.932294	1.57042	0.363621	-0.474342	0.711942	-0.335426	-0.675223	0.184441	0.491872	-0.209052	-1.354	1.76572	2.64132	1.32669	0.65129	2.37746	-0.517199	-0.144352	-1.08221	0.164422	1.45355	-0.758863	-1.0038	-1.54052	-0.768796	-0.430461	-0.0416692	-0.932169	-0.51346	-0.504549	-0.991625	-0.518919	2.00387	-0.327279	-0.14809	-1.03534	0.320365	-1.0475	-0.996096	-0.215368	-1.5102	-0.345416	0.716522	1.21405	0.187797	-0.535742	-0.836666
VTI1B	0.504221	1.99286	-1.29315	2.78758	-0.327928	0.264328	1.51895	-0.973077	-0.0280263	0.102651	-0.26175	1.02204	-1.60916	1.41235	1.12184	2.41996	-0.406921	1.98446	-0.604125	0.00939225	-0.892493	-0.583234	0.347261	-0.21263	-0.141379	-1.10476	0.224964	-0.564858	0.00673986	-0.171461	-2.37484	-0.682782	-0.735171	0.219839	1.05192	-0.917359	1.1442	-1.56673	0.784778	-0.265843	-0.471196	-0.0611351	-0.804116	-0.515027	0.335088	0.271094	0.623354	-0.459189	-0.768209
DPCD	0.708659	1.62312	-0.739483	2.44852	-0.977853	-0.256422	1.39913	0.361884	-1.01506	-0.912269	-0.670418	1.71974	-1.46585	0.363572	1.98706	1.47908	-0.00182529	2.88257	0.816575	0.506461	-1.53413	-0.000609735	0.248853	-1.15848	0.442714	0.00513382	-0.908	-0.974827	-0.280767	1.03143	-1.10801	0.446003	-0.223316	-0.34705	0.496479	-0.347733	-0.0533361	-1.06599	0.228195	0.451398	-0.391264	-0.541601	-0.460629	-0.959799	-0.775697	-0.273316	0.212354	-1.46581	-0.423581
CSDE1	0.85032	1.40782	-1.06035	2.92539	0.0250534	-0.356186	0.930607	-0.270287	-0.466101	0.241384	-0.134588	0.316506	-0.810581	0.904491	2.47795	2.42207	0.0339957	2.19863	-0.542696	-0.0874057	-1.0639	-0.901725	0.415988	0.0257341	0.305872	-1.2587	0.244383	-0.313421	0.589723	0.306929	-1.47846	-0.992132	-1.30626	-0.577658	1.31253	-1.27775	0.421235	-1.92982	0.880084	0.342746	-0.387913	-0.470274	-0.699228	0.255887	0.210295	0.458999	0.175781	-0.741636	-0.80313
SIGLEC6	0.49734	2.7738	2.79707	-1.0853	-0.533946	-0.70321	0.290855	-0.562184	0.22102	0.260208	-0.904002	3.02914	1.40944	0.0309886	-0.950881	2.20187	0.433714	-0.65652	-0.942957	0.215441	-1.26166	-1.47627	-0.981038	-0.793493	-1.80149	0.0867687	0.046802	-0.480201	0.716247	-0.37194	-0.747976	0.452155	-0.850727	0.410836	0.0123209	-0.414175	-0.568154	-1.44719	1.05228	0.883993	0.220641	-0.3697	-0.772004	-0.297241	-0.371991	0.962987	0.502602	0.0367638	0.0606175
GBP3	-0.782358	-1.95253	-1.75889	-1.24661	0.756856	0.537461	-0.40328	-1.06077	-1.09104	0.451171	-0.284529	-1.02448	-0.0761656	-0.826122	-2.89885	-0.742075	-1.27721	-1.91561	-0.187679	-1.01942	0.977624	0.447209	0.0887816	0.979167	2.41458	-0.0244267	0.833787	0.810697	0.221297	1.46759	2.1559	0.156175	0.84685	-0.0108531	-0.575156	1.69179	-0.116681	0.790685	-0.0782506	0.030796	1.21132	0.0698972	0.677889	0.646999	-0.276736	-0.664021	0.0413993	-0.0712193	0.474368
AL157871.3	0.0764674	-0.354149	-1.16845	-0.618691	-0.231532	-0.693594	-0.527734	-0.275332	-0.985954	-0.602844	-1.58429	-2.24088	-0.736061	0.157955	-1.4295	-0.197835	-0.379101	-1.65909	-0.694801	-0.878371	1.74173	-0.352534	1.5021	1.15527	2.18658	0.112463	0.507362	0.476065	-0.291119	-0.113805	-1.36484	-1.34099	-0.402941	-0.560339	1.21423	0.659326	0.545385	0.901238	-0.328127	-1.17854	0.454291	1.43566	0.422357	1.18364	-0.347038	-0.680397	1.82317	0.184125	0.461449
AL157871.2	-1.05366	-1.49122	-0.860725	0.324291	0.0515991	-0.933963	-0.358441	-0.788911	-1.80256	-0.16502	-0.69411	-1.53638	-0.968899	0.223709	-1.42003	-0.933368	-0.55096	-1.32905	-0.789617	-0.779598	1.98385	0.669807	1.31662	0.846025	2.43992	0.537543	0.498786	-0.542858	-0.536656	0.144723	0.486327	-0.423384	0.845067	-0.206912	-0.343755	0.452017	-0.285637	0.125543	-0.668521	-0.736095	0.779895	1.00633	-0.0230317	0.590662	0.0829354	-1.51988	1.78067	0.444561	0.672903
TAB3	1.14889	1.45285	-0.412338	3.30991	-0.802361	0.630497	0.22428	-2.21897	-0.42352	0.1096	0.0406482	0.567556	-0.495166	-0.227986	1.21325	2.3862	0.836215	2.82543	-0.780508	-0.948727	0.136313	-0.620607	-0.0358646	0.474612	0.260018	-1.09377	-0.633091	-0.359013	0.0175776	-0.0408899	-0.674501	-2.47664	-1.26996	-0.518419	1.49435	0.0942754	-0.354528	-0.770789	0.0432176	0.772084	-0.108998	-0.377995	-0.472175	0.176524	0.104804	-0.217338	0.104653	-0.390726	-0.614316
XPO7	0.709886	1.17559	-1.36251	2.13086	-1.12493	0.464047	0.557564	-0.603626	-0.879743	-0.391123	0.12062	1.89824	-1.49896	0.468762	2.36322	2.46669	0.230384	2.35786	0.0650973	-0.148851	0.290654	-0.210259	0.0494899	-0.633364	-0.329792	-0.824461	-0.537745	-0.260307	0.891627	0.0628808	-1.39571	-1.28881	-1.16372	-0.0374517	1.14501	-0.872149	0.841149	-1.58242	-0.171429	0.906315	0.0662948	0.478125	-0.688696	-0.630318	-0.512931	-0.496516	-0.0585671	-0.992859	-0.834021
AUH	2.20999	0.990398	-0.761203	2.31415	0.678895	-0.231171	1.17956	0.00249323	-0.496076	0.115026	0.164424	0.594174	-0.347981	0.386493	1.74984	1.69644	-0.0699766	1.29926	-0.627171	0.992682	-2.52096	-0.656444	-0.336825	-0.199515	-0.619605	-1.46329	0.193895	-0.22742	-0.0721738	0.484912	-1.90203	-0.00540809	-1.60679	-0.0568722	2.08138	-0.112721	-0.310979	-2.03172	0.318413	-0.150026	-0.898857	0.164881	-1.34034	0.537183	0.509449	1.07753	-0.81904	0.568602	-0.554475
PLTP	1.24286	0.876956	2.53448	0.210635	0.992931	0.251902	0.154543	0.0537708	0.930989	1.68244	0.559721	0.221459	0.393084	1.77983	0.82362	1.21886	0.759635	0.20623	-1.0937	-0.930119	-0.897038	0.505473	-0.265739	-0.906952	-1.2004	-0.453435	-0.0493076	-0.159116	-0.733468	-1.17691	-0.539665	-1.07497	-0.963983	-0.221718	-0.0756911	-0.56824	0.643101	-0.906484	0.948223	-1.14006	-1.06608	-0.911231	-0.904235	-1.44001	3.04682	0.0775436	-0.187455	-1.00482	-0.0201186
CARD16	-1.16847	-1.99484	-1.36424	-1.35067	-0.652384	0.98136	0.184758	-1.23698	0.523703	-0.973443	0.0789272	-0.987494	0.355626	-0.913894	-2.58539	-1.24719	-1.40117	-2.11585	0.353562	0.120948	0.890318	-0.0987397	0.375942	0.52163	1.40801	0.02328	0.709389	1.09518	-0.402042	1.15731	1.68197	1.18454	1.43693	0.089162	-1.2422	1.0535	0.101951	1.60335	-0.563216	0.274971	0.79344	0.42561	0.740194	0.428624	-0.107156	-0.869641	-0.202117	0.684306	0.781723
SNX8	0.922153	2.03548	1.74056	-0.559018	0.162387	-1.52209	0.380154	0.144002	-0.166715	0.979646	0.817252	2.69736	-0.172085	0.862439	0.654682	0.743258	1.27963	0.600155	-0.718412	1.15228	-0.240966	-0.796722	0.0264366	-0.576557	-0.870342	1.033	-0.387878	-1.15113	-0.147468	-2.28882	-1.96827	0.443304	-1.19096	-0.879288	0.0397462	-0.0531026	-1.16949	-0.788315	0.123405	-0.568277	-0.261274	-0.329813	-0.641645	-0.911916	0.619195	0.647279	0.665225	-0.584125	-1.38409
GDPD5	1.14424	1.46008	-0.66666	1.88567	-1.3054	0.451348	0.594461	0.283447	-1.35988	0.212927	-0.848449	1.12067	-2.22831	1.27541	1.79088	2.59727	0.423263	1.9925	0.167645	0.798661	-0.149077	0.24823	0.712124	-0.505428	0.184261	-0.415655	0.187415	-0.791234	0.513313	-1.14009	-1.38931	-1.358	-1.76558	-0.128721	1.06557	-0.601517	0.445292	-1.60936	0.649563	-0.763346	-0.524543	-0.541745	-1.46689	-0.368774	-0.42538	-0.444094	0.262923	-0.177935	-0.730845
AZU1	0.417258	1.5423	-0.405458	-0.846809	2.47915	-0.122235	0.843003	-0.275412	1.08605	0.915011	1.64771	0.906789	-0.684623	-0.252666	0.105903	1.3383	2.26123	2.33942	-0.929326	-0.647001	-0.461267	0.288122	-0.969641	-0.896646	-0.923882	0.521966	-0.712825	0.390246	0.482505	-1.08006	-0.353067	-1.02518	0.768665	-0.211931	-0.109438	-0.647861	-0.475428	-0.54689	0.448093	-0.422274	-0.311902	0.0270794	-0.240152	-1.11741	-1.47475	0.0605998	-1.02359	-1.56699	0.897554
RNF14	0.983307	1.25808	-1.24106	2.84604	-0.710365	-0.463152	0.67214	-0.0530619	-0.223906	0.033109	-0.298795	1.03765	-1.31313	0.0911751	2.7717	1.8953	-0.262742	2.25305	0.800162	-0.0264083	-0.304594	-0.322718	0.157654	-0.125958	0.478743	-1.35391	-0.635382	-0.645502	0.766813	0.331304	-1.97831	-1.46724	-1.07149	-0.467862	1.0675	-0.897988	0.908305	-1.02198	0.0253815	0.389472	-0.351813	0.269306	-0.757736	-0.0834562	-0.0166712	-0.360754	0.377613	-0.876669	-0.636618
TMEM245	1.57499	1.26212	-0.495569	1.62963	0.320596	-0.109104	0.484652	-1.42875	-0.807443	0.688899	0.34918	0.455493	-0.967162	1.4137	1.01036	2.17032	0.259993	2.42279	-0.349751	-0.148643	-0.454031	-1.12438	0.288262	0.401457	-0.562061	-0.836431	-0.752006	-0.449862	0.276425	-1.13048	-1.20236	-1.21767	-1.5027	-0.305652	1.97156	-0.0751481	-0.17883	-2.89467	0.570431	1.09121	0.0507236	-0.783856	-0.410628	0.48916	0.555486	1.12384	0.313986	0.135804	-0.792658
SLC43A1	1.38056	0.565171	-0.987675	0.662013	-0.21063	0.202098	0.695604	0.851804	-1.34568	-0.0218692	0.162715	0.382198	-1.60756	0.759563	1.98495	2.17325	1.01391	3.33708	-0.00791687	0.516394	-0.129772	-0.177437	-0.299714	-1.17241	-0.578999	-0.595481	-0.300156	-1.02862	-0.0545675	0.306835	-1.08341	-0.761033	-1.0173	0.524178	1.27009	-0.828613	1.01085	-2.22266	0.272051	-0.582919	1.16104	-0.279151	-1.37598	-0.879817	-0.542992	0.168749	0.103555	-0.965415	-0.399317
OSBP2	0.202064	1.7616	-1.25127	1.88445	-1.40894	-0.211713	1.24472	0.48745	-0.918535	0.100932	-1.27763	1.25778	-1.33346	0.86219	1.80155	1.97157	0.609703	1.72111	0.385292	0.699878	-0.0746452	0.94312	-0.285071	-1.03081	0.342266	0.303423	-0.554757	-0.606602	0.0872317	0.749142	-1.53437	-1.61876	-0.557545	0.0278466	1.00091	-1.17716	0.638372	-1.01478	0.683503	0.610945	0.130583	-0.335313	-1.00491	-0.611614	-1.73376	-0.95629	0.453387	-1.27768	-0.176971
BPGM	-0.179354	1.1961	-1.59017	2.30027	-1.63957	0.353381	1.06589	0.442516	-0.301056	-0.16675	-1.51888	1.18123	-1.78491	0.61561	2.11998	2.13915	0.189497	1.69466	0.644982	0.738474	-0.00944491	0.130868	0.0342199	-0.652998	0.318639	-0.170494	-0.93958	-0.764369	0.00445557	1.05227	-1.25059	-1.46924	-0.469219	0.00256157	0.850414	-0.732153	0.611615	-0.688797	0.249102	1.05755	-0.359884	0.379723	-0.410139	-0.22814	-1.34688	-1.48768	0.524651	-1.09322	-0.0575448
CLPX	1.80878	1.61987	-0.616652	1.46042	0.248471	-0.0208195	0.641943	-0.689161	-0.53228	0.839148	0.686367	-0.113391	-0.480346	0.247317	1.03157	2.21617	0.65058	2.60588	-0.0778515	-0.673987	-0.61625	-0.144741	-1.54001	0.335501	-0.494688	-1.80791	-0.544339	0.390409	0.735202	-0.00805073	-2.08322	-0.906807	-0.97756	-0.875872	2.03063	-0.820039	0.303658	-2.3085	0.00378751	1.24109	-0.328806	-0.138378	-0.687188	0.347804	0.459528	1.04552	-0.374671	0.24245	-0.974149
HMGA1	0.96182	0.70583	-0.162974	-0.772527	1.69126	-1.52241	-0.192248	0.184005	-1.23698	1.33736	1.36538	0.966823	-0.500213	1.37289	0.910561	0.695099	2.14294	2.92454	-0.459647	0.248115	-0.463009	-0.171642	-0.393537	-0.58201	-0.611493	-0.25568	-0.296044	-0.77797	-0.487155	-2.24755	-0.17109	0.359277	-0.171307	-0.97041	0.0324317	-0.451929	-0.84349	-1.45779	-0.315232	-0.266415	0.167567	-0.853574	-0.352074	0.0433544	0.658392	0.761911	0.521767	-0.223618	0.385389
TSPO2	1.66508	0.86779	-0.881865	1.49215	-1.27022	-0.296195	1.05108	-0.730437	-1.02709	-0.849912	-0.142425	1.14361	-0.951423	0.864754	2.86283	1.90716	0.764549	2.27138	-0.620914	1.0671	-0.699166	0.211828	-0.406052	-0.706813	0.00706811	-0.129491	-0.824599	-0.57718	-0.0227663	-0.27253	-1.2998	-1.72169	-1.72169	-0.0668111	1.92181	-0.766911	0.638697	-0.894718	-0.499084	0.208521	-0.0530338	0.117142	-0.469549	-0.9151	-0.584743	-0.535619	0.113729	-0.922813	0.2139
WFDC1	-0.00072246	-0.713384	-0.580161	-0.383923	0.63362	0.143189	1.79284	-0.123833	-0.434158	1.32778	4.60517	1.84769	-0.798209	-0.260724	2.19675	-0.2002	1.55869	0.837254	-0.798209	-0.798209	-0.798209	-0.222695	-0.798209	-0.798209	-0.189664	-0.415004	-0.798209	0.462333	0.272104	1.11553	-0.405674	-0.798209	-0.798209	-0.798209	0.7155	-0.606246	0.212399	-0.208393	0.280404	-0.798209	-0.798209	-0.0374866	-0.412218	-0.631706	-0.737461	0.151573	-0.798209	1.43656	-0.402366
AC103876.1	0.361272	0.246325	-0.992631	3.00843	-0.859851	0.479482	0.915554	0.29377	0.383433	-0.656239	0.393738	0.886516	-1.66787	0.806388	1.08174	2.25123	0.337536	2.41845	1.10092	-0.467536	-0.825259	-0.468231	-0.0127932	-0.44112	-0.0168653	0.264414	-0.196328	-0.487335	0.378174	0.657865	-1.40486	-2.28715	-0.506401	0.321677	1.57861	-0.616937	0.640534	-1.08231	-0.0104783	-0.0845572	-0.33192	-1.38601	-1.03817	-0.596559	-0.907168	-0.342525	0.0309836	-1.33411	-0.857145
KHNYN	0.989796	1.57836	1.34116	0.678654	-0.127116	-0.456331	-0.292699	1.1776	-0.890188	0.944522	0.762149	2.45781	-0.332968	0.36181	-0.35036	0.890509	1.22787	2.90343	0.219481	0.132818	0.91618	1.21354	0.586207	-0.241168	-1.24251	1.18469	-0.800103	0.0755083	-0.6489	-0.73778	-1.117	-1.99495	-1.59938	-0.545635	-0.373587	-0.924275	0.394439	-1.75067	0.124147	-0.743707	-0.272668	0.340227	-1.10552	-1.00039	-0.660064	-0.59694	0.326073	-0.728223	-0.185186
MAF1	1.19581	1.91241	-1.50793	1.83815	-0.44671	-0.222307	0.690637	0.0442238	-0.312113	-0.0826812	-1.07586	1.18484	-0.85589	1.32467	2.19664	2.26368	0.189771	1.95441	-0.109762	0.871235	-1.00401	0.223783	0.0915672	-0.983596	-0.288255	-0.575999	-0.66313	-0.587837	0.244614	-0.487825	-1.09661	-0.896998	0.0479754	-0.150247	1.6445	-1.57526	0.581862	-2.31731	-0.283493	-0.302207	-0.0206108	-0.0835752	-0.504006	-1.04666	-1.32261	-0.173103	0.682254	-0.502828	-0.0742333
PRDM16	3.59958	0.610393	0.621832	0.775657	1.08296	0.257149	0.599485	0.594627	0.802417	0.346214	-0.408733	0.473858	-0.812776	2.77965	0.912589	0.927402	0.845595	-0.544597	-0.897398	-1.08454	-0.889077	-0.807666	0.21438	-0.999416	-0.830801	2.01439	0.176461	-0.256668	-0.36273	-0.477544	-0.566595	-1.08454	-1.08454	-0.391027	0.846534	-0.627924	0.0812344	-0.93772	0.444854	-0.935959	-0.0446744	-0.402807	-1.02129	-0.0854284	-0.69235	0.81896	-0.832394	0.180102	-1.08454
TSC22D3	1.42892	-1.00903	1.54109	-1.51089	0.450924	0.749751	1.51642	0.915448	1.85676	0.549213	2.55547	1.59403	0.948467	-0.638322	-0.446883	-0.0915352	2.35022	-0.474663	-0.584974	-0.439481	-0.585084	0.290427	-0.0795039	0.0730267	0.641218	0.277397	-0.406049	0.244918	-0.869695	0.0611805	-0.836597	0.975412	-0.316102	-0.117851	0.0905967	-0.367703	0.461913	0.948843	1.08907	-1.47698	-0.889916	-1.34286	-0.202138	-0.370427	-1.48712	-1.52843	-0.635316	-1.46088	-1.13834
HIST3H2A	2.45164	0.963694	-1.32352	1.30798	0.737074	-0.616369	0.40203	-0.323361	-0.532789	-0.389349	0.851536	0.887165	-1.7693	1.92658	2.56284	0.460287	0.658329	1.69431	-0.737391	-0.552335	-1.53943	-0.00389998	-0.0458149	-0.45533	-0.716986	-0.376102	-0.318316	-0.665609	-0.371851	0.0351675	0.327586	-0.199476	-0.631636	-0.681538	2.34149	-0.269053	-0.320445	-1.40845	-0.26221	-0.177587	-1.22013	-0.327653	-1.70664	-0.164905	-0.294197	0.43857	0.226655	-0.245159	-0.287185
RAP1GAP	0.230097	1.40491	-1.41417	2.26627	-1.05403	0.76515	0.519116	0.435001	-0.751429	0.54796	-0.574761	1.3912	-0.592965	0.736627	1.12093	2.23742	0.40462	1.45806	0.662264	1.2309	-0.428607	0.438178	-0.281352	-0.560319	0.89572	0.670511	0.288019	-0.331333	-1.66075	0.294917	-0.676643	-1.4621	-0.60449	-1.06272	1.47087	-1.26945	0.754733	-1.80367	0.688177	0.780513	0.813834	-1.02728	-1.51573	-0.360284	-0.94784	-0.629502	0.76708	-1.42133	0.198978
SMAD3	1.1645	1.34012	0.40421	0.427798	1.25896	0.334132	0.223478	0.243103	0.44774	2.23513	1.05219	1.65823	-0.404629	0.767874	-0.132447	-0.76343	1.1916	0.0316264	-0.69817	-0.15333	0.115906	0.665353	-0.0670547	-0.0277834	-1.08998	0.685532	-0.38513	-0.759518	0.565448	-1.53993	-1.44361	-1.47756	-1.06656	-0.84375	0.215661	-0.072966	-1.59926	-2.53903	0.446133	-0.627514	-0.588781	-0.26221	-0.673394	0.197714	1.38446	0.898474	0.695287	0.818075	-1.68103
JUP	1.65862	1.73597	0.668518	-0.994089	1.0452	2.20439	2.24196	1.13989	-2.13402	1.16798	-1.12776	0.836376	-0.544255	-0.244588	1.0968	0.498722	0.323814	0.121906	-0.594513	0.123182	0.0262627	-0.661301	-0.721694	0.383529	-0.670248	-1.01157	-1.27362	0.172188	-0.257535	-1.507	0.022954	0.369468	-1.45763	-0.120186	-1.34819	-0.202276	-0.107235	-0.0128439	0.655397	0.0443122	-1.71527	-1.15906	0.817269	0.476589	-0.61199	1.29785	-0.377366	-0.393795	-0.344859
CCNI	0.951317	1.01491	-0.833654	2.68094	-0.534912	0.186448	1.24622	0.344405	-0.270068	0.0743982	-1.1287	0.800103	-0.732524	1.31772	2.66656	2.08987	-0.185209	1.68888	-0.206971	-0.350643	-0.783554	-0.729684	0.120355	-0.502448	-0.219809	-1.15848	0.13639	-0.262464	1.11234	-0.116061	-1.67496	-1.54302	-1.03672	-0.254806	1.44225	-1.54672	0.814321	-1.52375	0.791557	0.184459	-0.546144	0.101852	-0.529421	-0.320521	-0.301279	0.143782	0.127659	-0.274602	-0.653909
GID4	-0.435624	2.70037	-1.39405	2.39401	-0.287962	0.733298	0.968176	-0.59935	0.826976	0.25171	-0.475841	1.97801	-1.21009	0.557601	1.51818	2.07547	-0.31048	1.29455	0.158939	-0.597904	0.00640741	-0.599383	0.105357	-1.20484	-0.119921	-0.508284	0.0640433	-0.978128	1.26208	-0.711161	-1.36821	-0.834353	-1.19479	-0.469619	0.279132	-1.10234	0.360661	-1.94214	0.599041	0.133149	0.0388632	0.694432	-0.797367	-0.571015	-0.813514	-0.430949	0.101343	-0.749937	-0.355828
ZBTB4	1.27701	1.99325	1.88786	0.350761	0.957154	-1.62755	-0.149532	0.400872	-0.871582	0.933341	0.306226	2.20501	-0.583953	1.60257	0.008717	0.00585223	1.69543	0.797126	0.617152	-0.0526426	-0.914451	0.00754987	-0.357793	-0.370832	-1.7248	1.2897	-0.043303	-1.53894	0.341614	-0.836744	-0.49084	-1.02923	-1.16552	-0.407848	0.0802488	-0.86928	-0.177907	-1.57446	0.288869	-0.426422	-0.501604	-1.05231	-0.67304	-1.03086	0.4466	1.20857	0.832639	0.0372756	-1.70712
DCP1B	2.77787	1.29944	-1.02718	1.36638	0.621034	0.400573	0.629218	-0.871029	-2.15459	-0.342111	0.60513	1.4139	-1.29915	1.02949	1.54359	1.89982	0.416771	1.76644	0.056851	-0.473442	-0.823101	-0.441403	-0.351155	0.0400015	-0.13207	-0.456721	-0.566649	-1.10271	-0.430131	-0.564051	-0.931728	-0.650175	-0.160554	-0.709571	2.07802	-0.0648683	-0.12763	-1.78282	-0.00423176	-0.00917609	-0.110256	-1.58208	-1.02873	-0.662455	0.531411	0.776155	0.958575	-0.160043	-0.60909
P2RY14	-1.72386	-2.41729	-1.27221	-0.397846	0.00131259	0.65859	-0.468454	-0.907333	-0.577366	0.00501219	-1.24893	-0.398117	0.584957	-1.06261	-1.16109	-0.847355	-0.774616	-1.43611	-0.160463	-0.704799	0.895843	0.214623	0.428433	1.56059	2.63488	0.285277	1.04043	0.705374	1.13108	1.21941	0.926755	-0.0205987	1.52143	-1.31339	-0.969323	-0.0250611	0.418569	1.44867	-0.135979	-0.485726	1.41679	0.0589149	0.99301	0.828991	0.0120257	-1.74767	0.0669997	0.285872	-0.14848
MAOA	0.223895	1.88848	-1.08208	2.3776	-0.85464	0.628453	2.45686	0.494707	1.51388	-0.214578	0.832451	0.82205	-1.01053	1.93966	2.03885	0.704996	0.834475	-0.887049	0.410556	0.811311	-1.21431	0.161956	-0.69836	-0.308731	-0.994143	-0.399806	-0.182213	-0.433867	0.955135	-0.620765	-0.759611	-0.970467	-1.21431	-0.403796	1.94935	-0.781487	-0.287292	-0.853814	0.589707	-1.1174	-0.587786	0.113971	-0.766906	-0.474886	-1.10594	-1.1827	1.00003	-0.950485	-0.557867
IL1B	-1.12196	-2.8051	-0.45575	-0.0216831	-0.408953	-0.412616	-0.887899	0.485701	0.0605652	0.0619888	-0.560977	-0.640747	0.155238	-1.2909	-1.64759	-1.5139	-1.49955	-1.4602	1.49325	-0.0308631	1.41069	0.163574	0.570625	0.184632	0.591271	-0.529717	1.24496	0.310571	0.59629	-0.123677	1.60045	0.831955	1.20264	1.11637	-2.38723	0.157111	0.22286	0.304511	0.667513	0.228468	0.804188	1.07881	0.443735	0.396344	-0.514405	-1.6032	0.0907551	0.0722301	1.75001
CASP1	-1.13251	-1.56286	-1.38936	-0.976845	-0.225641	0.867179	0.0683474	-0.659664	0.150335	-0.439109	-0.66607	-1.37377	-0.0414852	-1.15427	-1.63124	-1.24218	-1.95557	-2.13219	0.417357	-0.987311	1.14048	-1.15132	0.453143	1.14399	1.81959	-0.0826595	1.0927	0.937544	-0.0088513	1.29452	1.18643	1.02777	1.0181	0.365927	-0.663523	1.29521	0.0950886	1.2035	-0.374561	-0.00141655	1.0673	0.067773	1.3063	0.71491	0.136972	-0.339607	-0.711614	0.889975	0.376982
TRDV1	2.33003	-0.35728	-0.499224	0.673697	2.36926	-1.6017	1.13327	0.042498	-1.35353	1.02861	-0.109075	-0.440749	-0.0194549	2.38315	0.701967	0.294606	0.352514	1.84897	-0.244295	0.211181	-1.05248	-1.0176	-0.00508759	-0.171797	-1.45228	0.368334	0.166911	-0.377336	-0.65007	-0.155195	0.091014	0.27957	-0.277886	0.489977	0.843436	-0.0320107	-0.501533	-1.94636	0.973964	-0.482026	-0.549274	-0.564895	-0.763003	1.22375	-0.27941	1.73023	0.158472	-1.87667	-1.68402
ENKUR	-0.122133	-0.243455	-0.995933	0.0611473	-1.61958	-0.679704	-0.737082	-0.314914	-0.281868	-1.1209	-1.32513	-1.10904	0.24129	-1.06044	-0.478428	-1.5659	-1.23498	-0.70462	0.127809	-1.7371	1.25289	-0.524289	1.52553	0.867443	0.208444	-0.860335	1.04763	0.0764554	-0.0497749	2.01448	0.529666	-0.926512	-0.301082	-0.830919	0.642061	0.700765	2.36554	-0.092504	1.33394	1.08354	0.0939106	1.3178	1.74721	1.09718	0.369741	-0.145182	-0.145561	0.431253	-0.521904
PDSS1	-0.303649	-0.81073	-0.678368	-1.55871	0.147891	1.09442	-1.10346	-1.32402	-0.506315	-0.447513	-0.765331	-1.58956	-0.529284	-1.3235	-1.45129	-1.27667	-0.617882	-2.01253	0.456778	-0.857414	1.84826	0.382891	0.00757007	1.16791	0.675581	-0.299233	0.229363	0.775525	-0.943814	-0.332531	1.33579	0.113991	1.66397	1.17026	0.498626	1.52019	-0.0156963	1.42928	-0.896571	0.638877	0.353353	1.772	1.55469	-0.319647	0.295346	-0.383108	0.0983751	1.05799	-0.854238
GDE1	1.92608	1.59655	-0.358609	1.35414	-0.505801	-0.649892	1.72492	-0.532062	-0.597984	-0.348133	-0.5122	1.22637	0.15955	0.187334	2.78977	1.31808	0.429116	2.44719	-0.623592	-0.0225693	-0.782261	-1.21059	-0.818712	-0.107917	-0.642365	-0.536997	-0.637986	-1.33599	0.746856	1.38124	-1.19101	-1.09856	-0.625393	-0.174127	2.29836	-0.712615	0.264687	-0.506285	0.194484	0.380506	0.122991	-0.18109	-1.00312	0.202723	-0.135686	-0.556257	0.0768225	-1.53348	-0.600171
WDTC1	-0.297281	1.39832	0.454555	2.04605	-1.38241	-0.121428	0.345213	1.04475	0.0213422	-0.0152526	-0.777104	2.11432	-0.54923	0.858283	2.09573	2.0153	0.542075	2.29454	0.936606	1.0031	-0.00323743	0.414346	-0.775785	-1.37461	-0.957528	0.399795	-0.96559	-0.925197	-0.225246	-0.683225	-0.434374	-1.63275	-0.494412	0.141429	-0.338471	-0.944777	0.979793	-0.900902	0.11111	-1.2292	-0.556949	0.060666	-0.482853	-1.54083	-1.59613	-1.29195	0.38198	-0.872735	0.510662
LMOD1	-0.232545	0.109781	-0.48286	-0.31587	-0.432459	-0.187443	-0.328477	-0.527617	-0.527617	-0.425232	-0.527617	-0.332805	-0.527617	-0.479254	-0.338223	-0.385561	-0.373474	-0.251989	-0.327481	0.193509	0.90467	-0.231112	-0.527617	-0.104472	-0.255983	-0.427823	-0.26998	-0.103022	0.538073	0.749308	-0.327205	-0.323045	-0.527617	1.17914	-0.16256	-0.292138	-0.300514	-0.0849658	-0.474614	6.54759	-0.0905661	-0.132172	-0.0910741	0.354981	-0.467018	-0.527617	0.0970705	0.256178	1.09066
CREG1	0.267661	1.26311	-1.23426	2.78872	-0.586478	0.132957	2.10322	-0.917653	-0.74299	0.0359991	-0.211053	0.523125	-0.968495	-0.1616	1.5465	2.0754	-0.290717	3.02741	-0.31019	0.179453	-0.674328	-0.539337	0.0155918	0.246044	0.449408	-1.10096	0.186845	0.210435	-0.246728	0.397286	-1.46733	-0.474179	-0.84774	-0.670688	2.20658	-0.780201	1.03159	0.301725	1.05591	0.145451	-0.464226	-0.176747	-0.570627	-0.503805	0.263918	-0.661975	0.245615	-1.77397	-0.645374
LINC00957	1.04535	0.328133	0.291549	0.577026	-0.369571	0.265118	-0.981256	1.39135	-0.100201	1.01782	-0.715036	2.81493	1.13261	0.6948	1.76645	-0.27152	1.42902	2.32912	0.372938	-0.949656	-0.62276	0.565804	-0.915248	-1.86924	-0.207976	0.942957	-0.402475	-0.316615	0.209807	-0.167893	-0.500398	-0.676182	0.207372	-0.297206	0.626829	-0.908911	-0.538548	-1.28783	0.264724	-1.26189	-1.36931	0.181195	-0.471422	-0.627244	-0.37241	0.552918	-2.18893	0.923408	-0.705476
PI4KB	1.1331	1.74099	0.468163	1.37413	0.094468	-1.41055	-0.189736	0.690873	-0.557603	0.495412	0.179946	2.01377	-0.0850975	1.07444	1.59394	0.890405	0.750578	2.7999	1.84928	0.759574	-0.381029	0.197697	-0.594005	-0.657373	-0.947144	0.843044	-0.0996587	-0.833406	-0.211983	-0.359364	-0.24457	-1.05939	-0.701796	-0.970304	0.285466	-1.12635	-0.976462	-2.46692	-0.2805	-1.08568	-0.914144	-0.716118	-0.732076	-1.22558	0.455347	0.381093	0.146063	-0.983195	-1.00018
AC104389.6	0.427974	1.16445	-0.438131	2.17086	-0.851263	1.55129	0.716781	-0.967971	-0.967971	-0.44179	0.478071	1.54983	-0.967971	0.932513	1.0363	2.72695	0.690678	3.17901	-0.287139	-0.967971	-0.967971	-0.967971	-0.967971	-0.0932668	-0.336762	-0.30162	-0.4224	-0.967971	0.885299	-0.967971	-0.967971	-0.273153	-0.967971	-0.509464	0.924402	-0.967971	1.3225	-0.967971	-0.598341	-0.680633	-0.557282	-0.268791	-0.726428	-0.151663	-0.269768	-0.437378	1.15973	-0.220034	-0.280835
MEPCE	0.960732	1.64312	0.983685	-0.792679	0.959194	-2.06078	0.0558227	1.79028	-0.237298	1.8591	0.809619	1.27425	0.144359	1.33111	0.670805	-0.365356	2.04869	0.646519	-0.00851642	0.457145	-0.0817343	0.93861	-0.499344	-1.23337	-0.856422	0.853727	-0.460274	-1.01883	0.0485234	-0.678322	-0.800471	-0.653219	-0.462879	-1.20045	-0.113648	-0.929861	-1.38915	-1.86184	0.237744	-0.223063	-0.550772	-0.746446	0.117877	-0.813981	0.529594	0.939464	0.308875	-0.742357	-0.694232
AC021713.1	0.442818	-0.0681344	-0.6774	3.54808	-0.431992	2.43418	0.934803	1.77719	2.01713	-0.6774	-0.260342	-0.0989019	-0.6774	0.151944	1.85444	1.69291	-0.474529	1.64927	1.08966	0.626696	-0.6774	-0.6774	1.71154	-0.6774	-0.00601493	-0.6774	-0.276479	-0.6774	0.263729	-0.6774	0.618915	-0.6774	-0.6774	-0.188046	-0.446575	-0.6774	-0.6774	-0.6774	-0.6774	-0.6774	0.13924	-0.6774	-0.6774	-0.0712476	-0.44416	-0.6774	-0.6774	-0.6774	-0.6774
MFN2	-0.909218	2.52223	1.33125	1.88788	-0.8088	-1.05327	-0.384852	1.46409	0.986348	-0.396295	0.423346	1.57436	1.68377	0.299983	1.10517	0.979648	0.761378	1.83103	0.516236	0.54117	-0.584279	0.962397	-0.87614	-0.926418	-1.11979	-0.397409	-0.488769	0.0369895	-0.808058	-0.255816	-0.56732	-0.662334	-1.42327	0.424617	-0.552273	-1.13017	0.411001	-0.29594	0.529452	-1.29285	-0.257888	-0.477429	-0.950799	-1.18052	-0.41969	-1.32326	-0.161169	-2.12616	1.25973
RREB1	1.27828	1.23746	2.46413	0.487618	0.317783	-0.372972	-0.459565	0.480907	-0.165587	1.55822	0.786898	0.837255	-0.557138	1.55497	0.0110268	0.0453909	1.22377	0.779636	0.485296	0.255886	-0.437998	-0.217386	-0.441369	0.452409	-1.28168	1.36458	-0.936751	-1.4455	0.0195075	-1.10648	-2.37134	-1.67567	-1.22457	-1.12819	0.932375	-0.661431	-0.0535191	-0.956364	0.0965701	-1.1167	-0.355153	-0.280942	-1.19728	-0.192309	0.978978	0.548265	1.4688	0.443256	-1.33383
DAAM2	-0.836389	-0.891263	1.49297	0.559234	-0.620723	0.910353	-0.0749006	1.87678	3.22315	-0.17542	2.90933	0.254383	2.22376	-1.16931	-0.195532	-0.117651	1.17416	-1.03851	-1.32959	-0.4568	-0.81813	1.12918	-0.363998	-0.935199	0.336218	0.785881	-1.15202	-0.22068	0.656082	0.303635	-1.06431	-0.626307	0.540569	-0.625622	-0.741032	-0.325243	1.06574	0.7686	0.440813	-0.844869	-0.366218	-0.281281	-0.106329	-0.871173	-0.468141	-1.25832	-0.688852	0.0690163	0.605897
GNAS	0.305818	0.883211	-0.441749	2.39042	-0.944392	-0.439246	1.83564	0.249244	-0.478811	-0.0524273	-0.98001	0.38143	-0.404401	1.41551	2.72051	2.69034	0.495456	1.8655	-0.434579	0.471507	-0.897066	-0.682844	0.367543	-1.50629	-0.189544	-0.832831	-0.344166	-0.206811	-0.344158	-0.68257	-0.534259	-0.760778	-1.16676	-0.0394822	0.937797	-0.884705	0.705481	-1.7096	0.314525	-0.413655	-0.239224	0.012837	-0.358009	-0.470531	-0.720486	0.0592218	0.0562653	-1.40625	-0.185818
PBX1	0.216393	1.65579	-1.04006	2.45948	-1.76604	0.492289	0.807103	0.352302	0.0191269	0.458173	-0.761785	0.798244	-1.24831	1.35236	2.01587	2.07637	0.305628	1.24824	-0.0362731	0.188962	0.00622668	-0.18597	0.356093	-0.934967	-0.987759	-0.725815	-0.32204	-0.133531	1.18024	-0.017044	-1.34916	-1.27942	-1.11496	0.135525	1.01596	-1.19117	1.42352	-1.46804	0.991623	-1.53322	-0.0425647	0.250621	-0.584557	-0.486272	-0.483425	-1.145	0.587842	-0.471886	-0.363417
FTH1P2	0.72395	0.267165	-0.15376	0.660791	-0.437173	1.38422	0.661658	0.818467	1.09602	-0.241236	0.295155	-0.292176	-0.146772	1.83388	1.97364	2.09219	0.959314	1.7475	-0.991028	-0.229519	-2.06851	-1.66435	0.000218259	-1.46509	-0.188378	-0.751554	-0.648233	0.67523	-0.361966	-0.0418536	-0.242286	1.29475	0.421074	0.315045	0.550965	-1.06835	1.0171	1.31902	1.0708	0.676681	-0.235457	-0.193816	-0.739589	-0.676505	-1.69862	-0.121916	-0.199799	-0.0623749	-2.10315
ASAP3	0.836792	0.358632	-0.0900533	0.589733	-0.842794	1.74497	1.696	0.371785	-0.00147102	-0.271494	0.695535	2.17848	-1.11167	1.02157	0.966627	1.48204	0.491224	2.3037	-1.10239	1.00945	-1.06533	-1.09573	-0.243639	-0.132354	-0.661291	1.66151	0.318524	-0.0271128	-0.0313539	1.43937	-1.3863	0.811776	-0.177528	-1.40519	0.404981	-0.732367	-0.475462	0.381291	0.182886	-1.78992	-0.586339	-0.0141823	-1.11551	-0.977085	0.753188	-0.125104	0.0910421	-1.01427	-1.38085
GFOD1	1.72658	1.73081	1.13211	0.356798	1.5508	-1.15787	0.277781	-0.0559807	-0.54193	1.10832	0.295005	2.03981	-0.0703125	0.614904	-0.882036	0.616313	1.82537	0.900996	-0.944571	0.353558	0.0870052	-0.400715	0.0134338	-0.183756	-1.59261	0.0822681	-0.745101	-1.66343	-0.380591	-0.925022	-0.259852	-1.23649	-2.15186	0.69389	1.27393	-0.87243	-0.20174	-1.7677	0.803434	-1.6161	-0.88771	0.232499	-0.420863	-0.118185	0.522818	1.23367	0.194552	-0.405564	-0.9227
CLCN3	1.89261	1.57566	-0.565522	1.62401	-0.175061	-0.0838604	0.991424	-1.56676	-1.09653	0.568323	-0.255289	0.447095	-1.00466	1.49914	1.5199	2.03537	0.161959	2.19677	-0.574642	-0.568404	0.000421042	-0.661275	-0.0129205	0.604239	-0.622615	-1.05461	-0.401735	-0.375962	0.420489	-0.134975	-1.56009	-2.1132	-1.64654	-0.868705	2.26084	-0.363393	0.065608	-1.63531	0.669762	0.594828	-0.200277	0.132361	-0.152076	0.27318	0.621678	0.110177	0.402156	-0.65472	-0.87574
FOXO3	0.377869	1.84128	-0.473745	1.74985	-2.00954	0.616358	0.320441	0.0399546	-0.310519	-0.0946991	-0.00445312	1.73246	-0.868623	1.36205	1.49348	2.302	0.41857	1.72305	0.0891723	0.161947	0.410058	-0.0888855	-0.00330615	-0.681657	-0.84655	-0.665185	-0.939215	-0.662041	0.506438	-0.411246	-1.73282	-1.64522	-0.779151	0.0940258	0.581683	-1.08729	0.93231	-1.38753	0.485312	0.390336	-0.129218	0.65279	-0.545564	-0.756345	-1.37919	-1.10816	0.880557	-0.977939	-0.209554
SLC25A42	0.819343	2.04316	0.162832	1.0322	1.1603	-0.789884	-0.433182	0.213828	-0.913243	0.961237	0.45815	1.73604	0.215468	0.800917	0.76997	0.957038	1.11832	1.33392	-0.303769	0.978523	-0.613977	0.396053	0.488024	-0.572093	-1.23944	0.280378	-1.01466	-2.60768	-0.394548	-1.31822	-0.0191708	-0.512365	-1.32784	-0.574192	0.812372	-0.376639	-0.943188	-3.27051	0.314585	0.941458	-0.583715	-0.162866	-0.854776	-0.540567	0.161774	0.581725	0.39965	-0.577111	-0.39527
RNF5	1.12885	1.80497	-0.363688	0.632607	0.182176	-1.96333	0.701982	0.412583	-1.35372	0.210046	0.21013	1.1897	-0.542075	2.00829	2.98393	1.73665	0.86375	0.823354	-0.0872106	0.360566	-1.03449	-0.608837	0.666258	-0.395205	-1.09699	-0.912246	-0.211116	-0.476478	-0.609165	0.0717844	0.302335	0.792843	-1.03838	-0.683415	1.56344	-0.462734	-1.44227	-0.224051	-0.445007	-0.953181	-0.961027	-1.47232	-0.0815658	-0.278088	0.533574	1.28363	-0.0654383	-0.74266	-0.0896389
ALDOC	0.582131	0.502266	1.62078	-0.900155	1.07988	-2.26887	-0.0663071	0.817036	1.33186	1.42192	2.12168	1.36957	1.12538	0.379347	0.885052	-0.256653	2.3407	-1.48793	1.04174	-0.424344	-1.70534	0.373667	-0.233745	-0.87822	-1.41713	-0.390751	0.670541	-0.0397474	0.240428	0.21476	-0.57654	0.723729	-0.432516	-0.567051	0.0387282	-0.983359	-0.32392	-1.19879	0.680451	-0.283616	-1.35685	-0.521793	-0.658596	-0.422417	0.28141	0.778079	-0.504916	-1.24822	-0.559406
TMBIM1	0.250378	0.440158	0.9196	-0.224268	0.510069	-1.56989	1.05342	0.901674	1.40437	0.211389	1.22059	2.25688	0.932908	0.252833	2.15544	1.33627	1.30846	1.67344	0.337542	0.349737	-0.919847	0.509914	-0.600898	-2.18927	-1.24816	0.798342	0.287579	-0.501799	-1.03736	-0.412322	-0.238337	1.24171	-0.700267	-0.183481	-0.847436	-1.2113	-0.0452817	0.853603	0.467547	0.0470613	-2.1388	0.0788896	-0.716106	-0.734084	-0.47834	-0.552524	-0.823127	-1.55905	-0.621098
SLC44A2	0.585567	1.66234	2.20686	0.185779	-0.879695	-1.86963	0.502531	1.09164	0.902402	0.53252	0.521287	0.647838	2.13405	1.37653	1.09527	0.28539	0.743633	1.6758	0.629646	0.730116	-0.919884	-0.143117	-0.834843	-0.583987	-0.90748	0.303507	-0.396784	-0.370098	0.50331	0.0338802	-0.921791	-1.0288	-0.112051	-1.17065	-0.290096	-1.62148	0.773665	-0.613471	0.572024	-2.04731	-1.77419	-1.16196	-1.02336	-0.261787	-0.032859	0.908183	-0.685366	-1.4495	-0.110076
HIST1H1C	0.658189	0.544696	-2.03848	0.487326	1.20965	-1.55635	2.09914	0.478811	-0.044418	0.271635	1.29035	0.621088	-1.54886	2.21573	1.2546	0.260361	1.67853	2.11525	-1.37637	0.337943	-1.48665	-0.0500934	0.00304538	-0.534824	-0.511757	-1.09618	-0.54353	0.10425	-0.518374	-0.658878	-0.21328	0.701135	-0.646531	-0.840778	1.47638	-0.257415	-0.882536	-0.346719	0.330251	0.143465	-0.321817	-0.346655	-0.815373	-0.157057	0.93312	0.688133	0.262496	-1.26065	-0.776985
SLC48A1	1.26975	1.57441	-0.427021	1.30918	-1.07122	0.378063	1.50522	-0.521364	-0.619617	0.139601	-0.42548	0.944682	-1.11005	1.17595	1.9287	1.58381	0.180815	2.50479	0.428116	1.04291	-1.05442	-0.606625	0.0708425	-1.23047	-0.990607	-0.881872	0.291271	0.0928644	-0.141841	-0.549471	-1.00208	-1.80397	-1.13431	0.252123	1.20643	-1.32104	1.47378	-1.35869	0.756856	-0.977229	-0.342221	-0.975422	-1.21441	-0.949279	0.00749115	-0.221413	0.523677	-0.373484	0.173934
ADD2	0.354269	0.997816	-0.280697	1.16241	-0.051824	-1.91717	0.344178	-0.20316	-1.80865	2.2922	-0.918069	1.71093	0.0874547	0.25227	1.53902	2.47039	0.733261	2.25915	-0.946828	-0.0408841	-0.0890414	0.950407	0.355066	-0.627739	-0.105826	-0.312667	-0.767296	-0.299323	0.304382	-0.204099	-0.36089	-0.57819	-0.614023	-0.0353917	-0.34579	-0.46358	-0.439756	-1.98752	-0.217352	-0.0430103	0.253637	-0.192033	-0.129846	-0.890894	-0.316479	0.237959	1.00324	1.33423	-1.23849
CIZ1	0.499788	1.55965	-0.76111	1.95802	-0.051715	-0.17512	0.921845	-0.192192	-0.675144	-0.0438925	-0.0109147	1.01887	-1.56078	1.25009	2.61536	1.99051	0.819306	2.10034	0.314679	1.35681	-0.738135	0.0828021	-0.0400198	-0.892967	-0.532872	0.0803662	-0.100827	-0.490826	-0.298787	-1.23158	-0.50867	-0.209259	-1.18612	-0.0956915	0.419874	-0.916308	-0.412011	-2.03635	-0.527657	-1.08102	-0.456665	-0.381486	-1.10796	-1.06372	-0.531016	0.226996	0.477177	-1.16228	-0.861939
MOK	1.22844	0.635656	1.00536	2.2334	0.163459	1.69699	0.387068	-1.088	-0.939372	-0.055528	0.206105	0.736185	-0.362532	0.725454	1.84799	0.70001	0.0340335	2.84475	0.199436	0.952488	-1.21832	-0.843737	-0.31307	-1.36052	0.550676	-0.53545	-0.449359	-0.600048	0.571714	0.150267	-1.74405	1.75764	0.384591	-0.886483	0.778024	-1.10057	0.283259	0.492302	-0.234163	0.596755	-0.901173	-1.23244	-1.27351	-1.42387	-0.374586	-0.255624	-0.0651075	-0.362488	-2.34935
ERF	0.399472	1.00659	2.46615	-0.831014	0.302632	-1.72011	-0.829718	1.78671	0.838282	0.752701	0.778947	1.66762	1.25351	0.932496	0.23164	-0.0474884	1.86926	0.985148	0.816253	0.669273	-0.306666	-0.124674	0.442521	-0.594276	-1.31788	1.98824	-0.388122	-0.547713	-0.481508	-0.147647	-0.776088	-0.663941	0.181157	-0.663242	-0.899558	-1.50014	0.164826	-1.64374	-0.628656	-1.86388	-1.16268	-0.802131	-1.21528	-1.15078	-0.106967	0.0328138	0.530243	0.299549	-0.453321
RPL3L	-0.693904	-0.483696	-0.640786	-0.951094	-0.820563	-0.109178	-1.13527	-0.735704	-0.543323	0.231119	0.0878702	-0.998925	-0.847021	-0.745249	-1.02438	-0.894506	-0.563263	-0.538404	0.00803894	-0.495456	-1.13527	-0.227355	0.145169	0.473375	-0.418319	0.203589	0.273656	-0.649732	0.931452	0.312482	0.434028	1.14963	0.919207	1.60331	-0.410427	-1.13527	2.55039	0.473991	0.463453	1.47595	0.382102	0.0359161	-0.909383	-0.267457	-1.13527	-0.494187	-0.684367	0.560564	2.98075
TSPAN17	1.13909	1.0863	-0.939693	0.0527278	2.34092	-0.878809	0.0437074	1.22652	-0.920103	1.21153	0.73698	1.22641	-1.29123	2.19249	1.38016	0.484473	1.3925	0.521811	-0.803166	-0.0645736	-0.418583	-0.268843	-1.46699	0.185298	-0.782962	0.498086	0.539288	-0.958177	-0.9911	-0.260419	-1.03468	-0.678177	-0.946457	-0.482902	0.627241	-0.583463	-0.412731	-2.51306	-0.226586	-1.10341	0.154374	-1.00091	-0.592485	-0.63527	0.666026	1.1406	-0.276336	0.11226	-1.65239
BATF2	-2.60105	-2.34352	-1.61713	-0.907764	0.0373997	-0.295119	-0.436356	0.513411	-1.53377	0.221023	-0.264324	-1.09459	0.222087	-0.244748	-0.85156	-0.980064	0.0203454	-2.36524	0.425735	-0.0109386	1.55839	1.00423	0.380509	0.612017	1.55417	0.40119	0.827256	0.0272776	0.92807	0.351561	1.0989	0.848187	1.22209	-0.219057	-1.8072	0.941073	0.0289436	1.38081	-0.748036	-1.33707	0.981627	0.239443	0.441344	-0.139356	-0.366097	-1.48042	0.203562	0.613158	0.856608
AC244453.2	-1.37022	-2.81106	-0.625737	0.455889	-0.589334	0.747017	-0.646802	-0.0236076	-0.50601	-0.0435827	-0.795742	-1.26376	0.0847844	-0.745411	-1.45752	-1.32651	-1.09436	-2.4803	-0.0100247	-0.835635	1.20034	1.04118	0.717626	1.10068	1.61995	0.238085	0.43688	0.41993	0.597109	0.440064	0.574244	-0.211102	0.59776	-0.150588	-1.18399	1.04398	0.197569	0.393246	-0.53648	0.085183	1.06584	0.664465	0.638209	0.531415	0.210597	-1.67939	0.521871	1.28362	0.817462
SNX29	1.91881	1.41429	0.406541	0.898531	0.652872	-0.517996	-0.136108	-0.243863	-1.10146	1.76655	0.821582	0.755892	-0.985609	0.637093	1.41637	0.602039	1.01962	1.81711	0.605627	-0.274377	0.550049	0.551296	-1.1299	-0.0982309	-0.994563	-0.125529	-0.891231	-1.90163	0.126407	-1.97644	-1.62404	-1.5418	-1.65779	-0.598653	0.706604	-0.191708	0.0863847	-2.16985	0.37066	-0.0659712	-0.450718	-0.740019	-0.564006	-0.527704	1.64949	0.550846	0.9673	0.0621558	-0.3416
RIPOR1	1.05971	1.72149	1.99227	-0.186186	-0.20204	-1.36017	-0.141986	1.22477	0.329191	1.12983	0.470788	1.88482	0.652515	0.906445	0.370304	0.0933014	1.01284	1.29529	1.6801	-0.117713	-0.679559	-0.433195	-0.122318	0.174738	-1.0143	1.59759	0.33908	-1.27706	0.596062	0.158124	-1.78343	0.0612454	-1.8057	-1.05419	-0.633131	-0.824556	-0.527227	-1.48013	0.247417	-1.26275	-1.34251	-1.03789	-0.63342	-0.899741	0.442652	0.613212	0.182769	0.431879	-1.84324
IKZF3	1.61651	1.09856	1.12041	0.378409	1.88249	-0.76509	-0.0197511	-0.320475	-1.73734	2.21703	0.548536	1.54892	-0.299994	1.34459	0.0475634	-0.130943	1.29091	0.251899	-0.696562	-0.347442	0.172855	-0.0993134	-0.419631	-0.0186426	-1.18516	0.211963	-0.414193	-1.20635	0.407892	-1.76448	-0.875432	-1.56182	-1.40796	-0.260565	0.641208	-0.100159	-1.12321	-2.68069	0.713338	0.285127	0.0943358	-0.463371	-0.0367713	0.235941	1.45187	0.925951	0.69655	-0.0236852	-0.959747
CDC42P6	1.02921	1.75221	-0.561029	-0.0951369	-0.105999	0.531835	-0.133442	-0.6639	3.12674	-0.683922	3.25568	-0.32006	-0.709181	3.11587	0.34055	-0.84068	0.344605	-0.897636	-0.229961	-0.221475	0.560103	0.191119	-0.466263	0.271145	-0.163393	-0.252672	-0.451408	-0.0207466	-0.32322	-1.0966	2.95732	-0.208236	-0.815171	0.0254814	0.660845	-0.530611	-0.276923	-0.457018	-0.561847	-0.59633	-0.270595	-0.558952	-0.469944	-0.144978	-0.618794	-0.105009	-0.31484	0.418353	-1.03662
EIF2AK1	0.887848	1.7276	-1.40682	2.02388	-1.46133	0.131092	1.20707	-0.267442	-0.797028	-0.320905	-0.852439	0.989203	-1.49863	0.824286	2.43161	2.24873	0.220402	2.11392	-0.286675	0.3005	-0.566687	-0.253873	0.513503	-0.464725	0.160423	-0.867851	-0.44813	-0.39856	0.230292	0.352212	-1.29597	-1.60309	-0.803015	-0.136726	1.27074	-1.40349	0.934892	-0.770078	0.428502	0.200402	-0.307689	0.246878	-0.825009	-0.605677	-0.70647	-0.864928	0.63251	-0.955002	-0.0612927
KRT5	-1.05125	-1.22874	-1.21959	-0.609577	-0.739712	-0.241174	-0.989534	0.156686	-0.693434	-0.806788	-1.29201	-0.38721	-0.430385	-1.20415	-1.07084	-0.326349	0.485027	-1.1061	-0.987559	0.587073	1.12057	-1.42258	0.414718	0.222792	1.10482	0.322181	-0.876144	0.377141	-0.188052	0.156266	0.956515	1.2895	1.17544	1.88757	-0.874325	0.714372	-0.73738	1.80139	0.416944	0.313299	1.18545	2.97595	-0.873191	-0.695201	-0.976654	-0.890112	1.16505	0.545908	1.27324
OXSR1	1.11751	0.966507	1.48768	1.45507	0.181374	-1.23585	0.757403	-0.502684	1.14878	0.646399	1.83079	0.583374	1.27669	0.228635	0.0935713	0.617721	0.824677	1.60128	-0.4763	-0.60957	-1.27444	0.204171	-0.970723	-0.612373	-1.53531	-0.475568	0.457511	0.835773	-0.0198654	0.335728	-1.56039	-1.43525	-1.10444	-0.666212	1.29841	-1.52386	0.660946	-1.66535	1.88961	-0.654774	-1.32363	-0.516582	-0.747352	0.108296	0.555447	0.569308	0.224894	-0.741685	-0.148125
KIAA0930	0.180991	1.97944	0.444165	0.440328	0.355297	-0.920212	0.447081	1.41146	1.28701	1.44277	1.10284	1.61619	0.775584	0.921129	-0.129619	0.313516	0.479355	1.16293	0.557679	-0.0519676	0.0632269	1.38004	-1.28209	0.0542147	-1.39673	1.83393	0.89491	-1.80135	-0.39904	-0.179331	-3.07026	-0.468635	-0.692904	-0.213083	-0.567677	-1.15928	-0.235836	-0.399985	0.217634	-1.32266	-0.0376803	-0.710807	-0.288996	-1.02946	-0.378079	-0.222311	1.28231	-1.46492	-0.153885
AMPD2	1.13861	1.81327	2.606	-0.74232	-0.238036	-1.27429	0.767179	0.700594	1.24024	-0.154227	1.15834	0.363761	1.04089	1.43762	0.0891075	0.224288	0.211118	1.28154	0.717594	-0.15586	-1.25217	0.0423246	-0.79934	-0.0972221	-1.3461	1.49314	0.336448	-1.36192	-0.649376	0.818762	-1.41143	0.919532	-1.12003	-1.68625	-0.0647491	-1.19577	-0.136287	-0.771925	0.715831	-1.82268	-0.945676	-0.993231	-1.06672	-0.502185	0.852589	1.42381	0.567068	-0.100633	-0.794734
SHISA7	0.439343	0.942962	-1.1284	2.23653	-1.41404	1.40679	0.936603	-0.617832	-0.703347	-0.608572	-0.731757	1.20805	-1.3065	0.750893	2.20002	3.21773	0.382348	1.9109	0.667047	0.318046	-0.620529	0.506329	0.192334	-0.850428	0.85397	-0.32805	-0.418773	-0.978534	0.0778434	-0.800908	-1.13112	-1.23955	-0.713062	0.207034	0.313503	-0.493637	0.563649	-1.03695	-0.214714	-0.301307	0.126975	-0.245804	-0.428197	-0.705286	-1.05899	-1.03336	0.659008	-0.870064	-0.263381
CDIPT	0.934198	1.91982	-1.45426	2.06833	-0.929569	-0.344368	0.700022	0.222955	-1.01643	-0.146447	-0.484054	1.08032	-0.991451	1.32442	2.18942	2.01042	0.225537	2.99986	0.543736	1.38581	-0.561492	-0.0477558	-0.150666	-0.970318	-0.164894	-0.784939	-0.607602	-1.04933	-0.0204322	-0.344756	-1.37891	-0.246065	-0.465224	-0.254273	1.47586	-0.944718	0.571859	-1.1036	0.1376	-0.785107	-0.15897	-0.675735	-0.841393	-1.08433	-0.784647	-0.510977	0.342993	-0.766219	-0.311075
ENDOD1	0.845131	1.62845	0.0933742	1.2308	-0.476066	-0.528668	1.75458	-0.812537	-1.31798	0.704976	-0.710424	1.03467	-0.472922	0.549867	1.60241	2.61025	0.340422	2.13949	-0.966497	0.0112524	-0.423088	0.546016	-0.50099	-0.963771	-0.54996	-0.916223	-0.564001	-0.391581	0.0303082	-0.331565	-0.664704	-2.07285	-1.63397	-1.39569	0.679217	-0.520211	0.785572	-2.07625	1.6363	0.18791	-0.485486	0.21641	-0.336691	-2.6632e-05	-0.470444	0.0305022	0.961519	-0.285386	-0.623943
AEBP1	0.402913	3.141	0.825777	0.675281	-0.222202	-2.17225	0.670277	0.544583	-1.43531	1.68276	-0.175453	2.25509	-0.222167	0.264593	0.928038	1.39179	1.21615	-0.311063	0.657763	0.362321	-0.554192	-0.790902	-0.764669	-0.292742	-1.00962	0.613275	-1.57206	-0.627117	0.543372	-0.500838	-0.54631	-0.592237	-1.88623	-0.914353	0.207862	-0.824238	-0.323728	-1.29364	0.393864	-0.266575	-0.621358	-0.130477	0.11744	-0.693681	0.259384	0.204595	0.269093	0.198436	-0.303548
MFSD2B	1.45732	1.39112	-1.11846	2.01459	-1.66965	0.287569	0.967156	0.0240714	-0.57731	-0.818968	-1.07043	1.22518	-1.50577	0.422367	1.91424	2.28973	0.669783	2.17141	0.77201	0.522547	-0.737143	0.110621	-0.068649	-1.30079	0.374603	-0.801815	-0.550419	-0.904748	-0.533325	-0.121262	-1.09145	-1.7285	-0.455607	0.108139	1.01022	-0.709424	1.05724	-0.850616	0.0974077	0.309849	0.302911	-0.442742	-0.469778	-0.981561	-1.69054	-0.838055	0.141214	-0.51403	0.00575078
GRB10	0.70642	-1.16738	2.94629	-0.50311	0.316761	0.417836	-0.200234	2.26462	1.40554	0.586234	1.50591	0.644696	1.76578	0.251617	-0.235773	-0.544007	0.6796	0.777871	-0.932312	-0.544872	-1.5448	1.11326	-0.965846	-1.06723	1.07463	0.191336	-0.310523	-0.24453	-0.988125	0.393919	-1.05723	-1.57947	-0.626286	-0.18816	0.206442	-0.770857	0.812092	1.01687	0.286477	0.849932	-0.484189	-0.842265	-0.324941	-1.03849	-0.850647	-0.775093	-0.492729	-1.57445	1.44061
AC243772.2	-1.20965	-2.58624	-0.749367	0.606222	-0.716588	1.08068	-1.09074	-0.0265034	-0.772007	-0.289881	-1.12373	-1.31337	-0.0193647	-0.492773	-1.53748	-0.926023	-1.10551	-2.30955	0.0725744	-0.665343	1.37672	1.05916	0.528873	1.29366	1.57163	0.198565	0.246678	-0.204008	0.655404	0.594208	0.0176403	-0.372533	0.495575	0.00697776	-1.04294	1.26903	0.53087	0.386587	-1.04533	0.261177	1.43647	0.463776	0.418477	1.0484	0.166273	-1.66281	0.61077	1.58966	0.709653
PWWP2B	0.348905	2.08884	0.467293	-0.522862	0.764999	-1.16606	0.184155	1.67536	0.724722	1.43418	0.762824	2.49481	-0.549888	1.45253	0.5497	0.182787	1.17734	0.117324	-0.490339	0.756654	-0.744004	-0.31871	-1.15116	-0.574916	-0.985587	2.09154	0.630053	-0.895672	-0.396703	-0.117516	-0.849809	-0.0551453	-1.21658	-0.432854	-0.338373	-1.08538	-0.194901	-0.895412	-0.129704	-1.34761	-0.481389	-0.148985	-0.360296	-1.07742	0.162431	0.73687	0.575568	-0.134799	-2.13914
POP7	1.12249	1.85911	-1.34306	0.488478	1.06632	-1.69303	1.05846	1.25477	-0.904356	0.113745	0.253039	1.3961	-1.28143	1.55403	2.40933	1.89656	0.671886	1.33466	-0.623642	1.07082	-0.160009	0.985151	-0.631953	-0.869941	-1.26924	0.179756	-0.0438561	-1.33595	-0.601857	-1.28147	-1.54097	0.567568	0.16593	-0.197901	0.127646	0.282969	-1.20453	-0.834058	-0.244537	-0.203515	-0.901033	-0.202361	-0.54985	-0.945017	-0.0626852	0.00887438	0.372298	-0.412577	-0.255326
TNK2	1.45813	2.32561	0.939321	0.63006	-0.895079	0.383585	0.374214	1.48921	-0.510858	-0.177489	0.0931187	0.763815	0.361338	0.582975	0.69607	1.7227	0.0450406	1.84123	1.11654	0.174619	-0.313625	-0.744498	0.408758	-0.730998	-1.40506	1.09214	-0.618344	-2.24233	-0.989507	-0.423436	0.0281767	-1.17052	-2.15631	-0.352647	0.0566728	-0.101827	1.21856	-1.01789	-0.120723	-1.62236	-1.32183	-1.03361	-1.74337	-0.862226	0.163612	0.0578604	0.794625	0.134751	0.178889
ARAF	0.788535	1.228	1.11354	0.46839	0.0205625	-1.83296	0.614569	0.945005	-0.298601	0.283633	0.484082	1.75613	0.206321	1.56856	2.02956	1.92303	1.17549	1.73185	0.766719	1.30031	-1.36717	0.60516	-1.06962	-1.77491	-0.974325	1.00273	-0.0085231	-1.4251	-0.51454	-1.06031	-0.0144565	0.505116	-1.18418	-0.547228	-0.489404	-1.09718	-0.666833	-1.22237	0.0737629	-0.948239	-0.5164	-0.967616	-0.720964	-1.38121	-0.911413	0.147889	0.498475	-1.09715	-0.36028
RF00019	-0.165002	-0.654438	-0.654438	-0.654438	-0.654438	-0.654438	-0.654438	-0.654438	-0.654438	-0.654438	-0.654438	-0.654438	-0.0606561	-0.654438	-0.654438	-0.145486	-0.654438	-0.654438	1.45632	-0.654438	3.09501	-0.654438	-0.654438	1.63366	3.28764	0.445887	0.828542	-0.654438	1.95217	-0.654438	1.05472	-0.654438	1.42613	-0.654438	-0.219253	1.00362	0.565362	1.49294	-0.654438	-0.654438	0.570742	-0.654438	-0.654438	1.40966	0.372289	-0.654438	-0.654438	-0.654438	-0.654438
MICAL3	1.32811	1.80053	0.640544	1.36716	-0.894177	-0.553372	0.0636954	-0.136751	-1.33589	0.899	-0.65831	1.71583	-0.748006	0.495107	2.38754	1.36844	0.882451	1.46743	-0.235382	0.646309	-0.804633	0.432369	0.0245536	0.0262514	-0.00898473	0.672694	-1.13298	-1.47774	0.218968	-1.05275	-1.65078	-1.68655	-0.698908	-0.833671	0.515201	-0.149566	0.0246902	-2.39933	-0.430893	-0.296124	-0.50558	-0.0114683	-0.515811	-0.484829	-0.328434	0.45062	0.871663	0.710893	-0.522141
SYNPO	1.371	3.03616	1.62833	-0.967064	-0.857895	-0.361488	-0.341166	-0.093448	-0.737888	1.00834	-0.840766	2.78882	-0.230696	1.42918	0.943407	1.00211	0.372839	0.541197	-0.610575	-0.820535	0.494146	0.148035	-0.582977	-0.741361	-1.07123	0.411375	-0.0128182	0.253437	0.572674	-1.63124	-1.22782	-1.21136	0.00134548	-0.859635	-0.127006	-0.794868	0.027159	-1.59493	0.309113	-0.199	-0.40348	-0.534413	-0.1436	-0.396317	0.573382	1.47026	-0.226844	0.952988	-0.641277
FBXO42	3.06575	0.750503	1.37466	-0.490369	0.825375	0.327175	-0.383046	0.147633	0.779611	0.960927	1.24247	0.878219	-0.364899	1.26703	-0.784091	-0.676672	1.30829	0.768358	-0.262811	0.0931411	-0.914557	0.665422	0.287337	0.475519	-1.39493	0.500604	-0.441973	-0.455677	0.154718	-0.757124	-1.84955	-1.25027	-1.41075	-1.07376	0.922068	-0.0216719	-0.547497	-0.881704	0.0171322	-0.313303	-1.32104	-0.423505	-0.592483	-0.566491	1.52526	1.05145	0.998083	0.428529	-2.13976
MYRF	2.24269	1.51624	0.0329494	0.524924	1.56397	0.468058	0.321824	0.705183	-0.339629	0.0395789	0.376155	0.743836	-1.08162	2.04965	0.721864	1.24083	1.3094	-0.433309	-0.345656	2.03412	-0.84823	-0.286697	0.117292	-0.0921384	-1.20194	0.840965	-0.85363	-0.926737	-0.811494	-1.54504	0.263285	-0.656534	-0.952638	-0.878562	0.498579	-0.498636	-0.785088	-1.82654	-0.0818784	-0.845424	-0.972057	-0.870328	-1.05315	-0.450208	0.574716	1.52319	1.36212	-0.529896	-1.14294
PEX5	1.93416	0.96702	0.166608	-1.13919	1.32502	0.0528801	-0.178462	0.711604	-0.196671	1.18206	0.717525	0.265712	0.417631	1.27602	1.3334	-0.285274	1.35103	1.76092	0.522666	1.02764	-0.758821	-2.55415	-0.0960104	-0.833408	-0.709244	1.13958	-0.0630521	-0.382876	-0.442046	-0.74859	-0.607115	-0.454288	-0.83527	-0.700318	0.899679	-0.408036	-1.28208	-2.24561	0.0267051	-1.49432	-0.0611411	-0.804913	-1.24816	-0.165208	0.0627141	1.28885	-0.563014	1.70181	-1.50978
HUWE1	1.22062	1.59268	0.903983	1.67367	0.162384	-0.535905	0.162667	-0.768138	-1.60711	1.44923	0.278403	1.31788	-1.14041	1.23397	0.773679	1.30063	1.35207	1.21654	-0.0125454	0.327868	0.325423	0.370826	0.0406783	0.129327	-0.740146	0.407583	-0.902635	-2.45549	0.091976	-1.31982	-1.29869	-1.6308	-1.16451	-0.414077	0.689639	-0.726674	-1.28743	-2.07468	-0.248685	-0.442171	-0.360189	0.137635	-0.667627	-0.450269	0.583037	0.0324991	1.46917	0.0487226	-0.368862
AC006160.1	0.0558297	-1.1218	-0.989846	-1.18256	-0.698799	1.0908	0.290745	-0.839248	-1.30231	-0.586441	-0.570871	-1.74751	-1.27649	0.0325458	-1.14801	-0.7854	-0.821906	-1.51771	0.843129	0.439768	0.673872	-0.831032	1.77169	0.423863	2.7765	0.295905	0.535187	0.935883	0.845042	0.0816255	0.0154778	-0.484185	1.81732	-1.74855	-0.0295208	2.17255	-0.513546	0.525252	-0.479981	-1.08353	0.434557	0.274188	-1.10972	0.0465274	0.301276	0.0289817	1.00653	1.22874	0.027822
SETD1A	1.66929	1.73093	1.24359	0.238231	0.78544	-1.36429	-0.690399	0.544023	-1.07059	1.51426	0.799507	1.24407	-0.744209	1.39441	0.73816	0.128038	1.55437	1.16681	-0.294334	0.244254	-0.285624	-0.384038	-0.802408	0.384886	-1.07215	1.23131	-0.938078	-1.78409	-0.0605542	-1.50856	-0.905793	-0.86125	-0.51951	-0.7976	0.201571	-0.588708	-1.3786	-1.89797	-0.516478	-0.737198	0.145802	-0.757645	-0.394682	-1.14704	0.648432	0.416946	1.51824	0.704824	-0.671344
YIPF3	0.99536	1.34027	-0.454752	1.80672	-0.355614	-2.4508	1.28742	0.277072	0.802315	-0.56136	0.178745	1.57369	0.168188	1.28045	3.17243	2.02115	-0.0990562	1.69395	0.586233	0.732427	-1.56298	-0.520013	-1.42901	-1.27921	-0.548725	0.213138	-0.317146	-0.486472	-0.523558	0.272626	-0.0445544	0.742677	0.160878	-0.612708	0.850158	-1.05541	-0.485768	0.297178	-0.349793	-0.890575	-0.967684	-0.600205	-0.477011	-1.01902	-0.793231	-0.66976	-0.169287	-0.922439	-0.147334
PKIG	1.86529	2.27221	1.22314	0.00682127	-0.540438	-1.80815	0.399746	0.783393	-0.107264	0.824465	-0.582313	1.81161	0.174566	1.06478	1.0539	1.05253	1.56442	0.113465	-2.13384	-0.0523221	-1.2864	0.0634863	0.716797	-1.12965	0.29295	-1.07747	-0.0758004	-1.0181	0.173054	-1.04504	-0.800919	0.490687	-1.51776	-0.515233	0.341537	-0.343283	-0.961521	-1.00026	0.256343	0.842251	-0.883149	-0.842488	-0.249618	0.506296	0.45631	1.07412	-0.743149	0.0156225	-0.780302
CXXC5	1.82438	1.69947	-0.199964	0.440746	0.669229	-1.15474	0.685202	0.245286	-0.958133	1.59554	-0.158532	2.18491	0.174011	1.39317	0.779478	0.792747	0.825394	-0.19343	-2.08789	0.119263	-0.560245	-0.291054	-0.114317	0.353373	-0.878778	0.608012	-0.918318	-0.613508	0.835265	-0.808153	-1.82688	-0.809032	-1.29434	-0.983004	0.0572991	-0.336398	-0.960634	-1.99037	0.279522	-0.0955635	0.123659	-0.197786	-0.108707	0.675422	0.753853	1.64673	0.696676	0.405171	-0.942004
PGF	2.17243	1.06015	-0.693572	0.492737	-0.416066	1.34286	-0.222964	-0.689715	-0.18826	0.0117427	-0.0526736	0.0600847	-0.98689	1.4594	1.03491	-0.334224	-0.331307	4.66823	-0.42074	-0.415044	-0.0861587	-0.117668	1.48353	-0.095449	-0.79298	-0.144487	-0.0894112	0.568904	-1.02175	0.256701	-1.16743	0.159288	-0.599911	-0.3385	2.0438	-0.306166	-0.513951	-0.0950109	0.162735	-0.843152	-0.925967	-0.401571	-0.893854	-0.910129	-0.225129	-0.0129453	0.473296	-0.350837	-0.115928
CTSG	0.160335	1.07236	0.0881322	-0.606875	2.86961	-0.320232	0.512148	0.308266	1.3496	0.663776	1.46965	0.646978	-0.010345	-1.02903	-0.298068	1.09312	2.07186	2.53188	-0.738962	-0.0783599	-0.300058	0.438543	-0.545961	-0.729752	-0.441357	-0.66537	-0.759974	0.475926	0.859328	-1.63871	-0.835023	-0.822005	0.708624	-0.0766344	-0.265203	-1.19805	-0.988544	0.343764	0.0216553	0.0281227	0.452174	-0.180068	0.0424072	-1.14226	-1.34894	0.0860051	-1.63871	-0.769954	0.55292
LIPM	-2.19526	-2.69018	-1.17541	-0.435698	-0.0428733	0.259882	-0.71806	-0.30727	-0.0204127	-0.358837	-0.144202	-1.2023	0.378931	-0.571095	-1.30567	-0.896144	-0.570444	-2.05249	-0.218014	-0.444239	1.35102	0.108952	0.7785	0.893026	2.05568	-0.652217	0.591601	0.406856	0.367533	0.456677	-0.16277	-0.0850618	1.57188	-0.218176	-1.1949	1.22276	0.928086	0.969594	-0.490212	-0.351496	1.23856	0.806672	0.3489	1.09957	-0.0424921	-2.12872	0.990426	0.378972	1.00857
ZFAND3	2.40252	-0.0725781	1.18413	1.24182	-1.31599	-0.730164	1.58569	1.12998	0.527601	0.293922	-0.946429	0.899806	0.862398	1.18174	1.67363	1.26667	0.0267651	2.64325	0.548995	-0.461439	-0.858278	-0.709687	0.0694007	-1.02884	-0.359642	-0.773294	0.75792	0.0822906	0.365124	-0.320221	0.829804	-1.22173	-0.538517	-0.0711439	1.51229	-1.55581	0.729472	-0.599268	0.762792	-1.34279	-1.08024	-1.84025	0.324219	-0.662538	-0.673495	-0.755241	-0.0153102	-0.606823	-0.900446
CMKLR1	0.920475	0.204264	1.30461	0.736403	1.02624	0.109138	1.43592	0.0281367	-0.525647	0.689701	1.13701	2.40904	-1.31822	0.511955	-0.193579	1.76199	-0.525741	1.67751	-0.072952	0.148249	0.732323	-0.21519	-0.991175	-0.310753	0.815842	0.226585	0.173592	-0.969225	0.300766	0.298517	-2.20542	-0.454757	-1.31517	-0.606471	0.122597	-1.24724	-1.74566	-1.04297	-0.481572	-1.13035	-0.366247	-0.863286	-0.425683	-0.901968	1.09587	0.343505	1.06748	-0.222361	-1.53455
NBPF2P	1.31423	1.09873	1.09512	-1.14871	2.84716	2.08269	0.763546	-0.32419	0.927023	1.05411	0.972451	1.16085	0.405299	1.48311	-0.691191	-0.642907	0.868488	0.301626	-1.14871	-1.14871	-1.14871	-1.14871	-1.14871	0.00777815	-0.808715	-0.463678	0.174466	-0.155962	-1.14871	0.0218779	0.131061	-1.14871	-1.14871	0.427758	0.83859	-1.14871	0.276244	-1.14871	-0.123995	-0.105158	-0.355751	-1.14871	-1.14871	-0.843903	0.455533	-0.137262	-1.14871	1.98255	-1.14871
NAV1	2.13316	3.03189	1.28519	0.251147	-0.0943589	-0.286978	1.12693	-0.230271	0.335894	1.307	1.30088	0.558094	-0.995223	1.67335	0.0418081	0.0879123	-0.0187905	-0.0759603	-0.441439	-0.676026	-1.53807	-0.147242	-1.04152	-1.15728	-0.784391	1.93741	-0.369815	-0.662472	-0.0950561	-0.0374879	-0.999932	-0.81353	-1.15786	-1.41906	0.799864	-0.120316	-0.160951	-0.0640837	0.277427	-0.952777	-0.556618	-1.05803	-0.54107	-0.570369	1.17355	1.7519	-0.655238	1.18737	-0.674363
SPACA9	1.14376	1.83786	1.01912	-0.103455	0.109901	0.259765	0.438916	0.317846	0.0983096	1.35161	1.56117	0.843914	0.127361	1.76302	1.03588	0.511589	0.942755	-0.219259	-0.562474	1.07832	-0.303483	-2.70215	-1.46097	0.659169	-0.968308	-0.425761	0.564807	0.38074	0.0895907	-2.70215	-0.747424	0.305423	-0.610033	-0.551964	1.36638	0.00260316	-1.47143	-1.10801	-0.164585	-0.211439	-0.967576	-0.703309	-0.903381	-0.635753	-0.595889	0.354676	0.211748	-2.05383	0.279319
HBBP1	-0.0470011	0.066248	-0.595966	1.91674	-0.595966	1.86921	0.185728	0.689079	-0.595966	-0.377383	-0.595966	0.0330506	-0.595966	1.09825	1.57044	5.2632	-0.0718357	0.79092	-0.595966	-0.595966	0.850955	-0.595966	-0.595966	-0.595966	-0.394899	-0.595966	-0.595966	0.50215	-0.304023	-0.595966	0.190258	-0.595966	-0.595966	0.383291	-0.11274	-0.595966	0.951111	-0.595966	-0.165218	1.53702	-0.595966	-0.595966	-0.0566644	-0.087716	-0.595966	-0.595966	-0.595966	-0.595966	-0.595966
CGAS	-1.49213	-1.30465	-1.05407	-1.54514	0.431478	0.317816	-0.651064	-0.458009	-0.355915	0.214173	-0.557024	0.196463	-0.80898	-1.14221	-2.04797	-1.48443	-0.846473	-2.09954	1.14876	-0.741348	1.88997	-0.191189	1.54088	0.431274	1.57711	-0.700719	0.753033	-0.499471	-0.132067	-0.9267	0.489717	0.628818	1.25339	1.58622	-1.52275	0.947384	-0.21075	0.469839	-0.214652	0.955228	0.67234	1.53362	0.965776	0.473126	-0.0790725	-1.03581	-0.286343	0.823305	1.64481
HBM	1.11321	0.883649	-3.21808	1.4999	-1.99148	0.851421	0.170254	0.798539	0.765112	-0.535358	-1.2957	0.687339	-1.79684	0.852303	2.07818	2.33666	-0.209231	1.51441	-0.0291879	1.09891	-0.695737	0.280105	0.252896	-0.813703	-0.21448	-0.427343	-0.587458	0.11332	-0.328955	0.102064	-0.473758	-0.0781551	-0.238947	0.723437	1.31356	-0.318879	0.143493	-1.56794	-0.780743	0.00340235	0.280823	0.289552	0.258994	-0.334951	-1.21766	-0.687127	-0.14504	-0.28535	-0.432529
AP000640.2	-0.801933	-0.71781	-0.272723	-0.101614	-1.00701	-0.263351	-0.158119	-1.19764	-1.19764	-1.19764	-0.317933	-0.353198	-0.705433	-0.65877	-0.823663	-0.59904	-1.04031	-0.784879	-0.153625	-0.145844	2.16228	1.19764	-1.19764	0.73701	-0.0279917	0.566028	-0.34935	0.742173	-0.447681	0.463305	1.18678	-1.19764	2.827	-0.179328	-0.138388	1.22764	1.39941	0.287713	-1.19764	0.575248	0.786271	0.637018	-0.809073	0.492809	-0.84683	-0.0369699	-1.19764	1.8574	-1.19764
RN7SKP197	1.14975	-0.381999	-0.381999	4.6265	-0.381999	-0.381999	2.3099	-0.381999	-0.381999	-0.381999	0.89648	2.05144	-0.381999	-0.381999	3.12796	1.85657	-0.381999	1.21092	-0.381999	-0.381999	-0.381999	-0.381999	-0.381999	-0.381999	-0.381999	-0.381999	-0.381999	-0.381999	-0.381999	-0.381999	-0.381999	-0.381999	-0.381999	1.10644	-0.381999	-0.381999	-0.381999	-0.381999	-0.381999	-0.381999	-0.381999	-0.381999	-0.381999	-0.381999	-0.381999	-0.381999	-0.381999	-0.381999	-0.381999
F2R	0.777972	-0.0785155	0.417844	-0.081156	2.12767	0.00396465	1.22635	0.117312	-0.693821	1.55379	1.32937	0.536573	0.465111	1.63567	1.01652	-0.0775154	1.6373	0.0294313	-0.403293	-0.203074	0.337896	0.85012	0.162874	-0.475749	-1.76271	-1.1483	-0.185074	-0.953251	-1.12935	-0.570838	0.340829	-1.5753	-1.81617	-0.016423	0.595672	-0.360423	-0.592637	-1.56965	1.93492	-0.602359	-1.10241	-1.0825	-0.801766	0.632215	1.22653	0.12808	0.0430752	-1.69243	-1.15384
RAPGEF1	0.733463	1.72316	3.02845	-0.286775	0.642195	-0.852154	-0.0818265	0.569616	-0.0889098	1.21372	0.914419	2.45051	0.688772	0.843128	-0.98753	-0.298978	1.08349	0.195611	0.284424	0.188376	0.638234	0.249641	-0.681865	-0.905849	-2.54802	1.02562	-0.274994	-1.55158	-0.0777643	-1.47712	-0.538894	-1.03603	-0.590798	0.28493	-1.12033	-0.843376	-0.419016	-1.16153	0.118909	-0.871027	-0.642576	-0.0750338	-0.704791	-1.08427	-0.110191	0.579174	0.996608	-0.450752	-0.459886
RPL29P11	-0.142075	3.38284	-0.547326	-0.0587978	0.31175	-0.658322	-0.319052	-0.554525	-0.382278	-0.621784	0.0113891	-0.255273	-0.45576	3.48053	0.0805312	3.11722	0.525084	0.123691	-0.314514	0.218642	0.2552	-1.033	-1.84882	-0.136028	-0.146771	0.185788	-0.590857	-0.219352	-0.843145	-0.63735	0.0600866	0.881018	-0.236175	3.01179	-0.299203	-0.162398	-0.447229	-0.526818	-0.347699	0.220824	-0.0824288	0.0876567	-0.191954	-0.384859	-0.653153	0.417638	-0.152905	0.162268	-0.847833
PCSK1N	1.00268	0.895409	-1.87014	0.514046	-0.818038	0.351897	0.917692	0.383145	-0.763781	0.136179	-1.18123	0.702983	-1.06801	-0.496829	1.3305	1.27608	-0.980483	4.15778	0.465554	-0.686781	-0.848357	0.189365	0.136449	-1.4517	0.276259	-0.041393	-0.960671	0.761661	-0.565173	0.84989	-0.378431	0.00835971	-0.340641	0.799775	0.737265	-0.0981439	1.29715	-1.52396	-0.128228	1.06786	0.0198086	0.605404	-1.29582	-0.603589	-1.77195	-0.497779	-0.307762	-1.31607	0.097054
NPLOC4	0.559353	1.60468	0.818534	2.13373	0.328008	-0.397284	-0.476603	0.296757	-1.44328	0.911122	0.174738	0.954796	-1.03604	0.825988	0.781058	1.91811	0.644401	2.95252	0.101029	0.374304	0.400164	0.771055	-0.604209	-0.561985	-1.45878	0.319493	-1.11171	-0.253858	-0.336317	-1.0451	-1.21593	-2.17969	-0.171255	-0.416924	0.190849	-1.08284	-0.443783	-2.24617	0.424929	-0.555498	-0.0246258	-0.687049	-1.00273	-0.973618	0.204507	0.368206	0.716304	-0.252811	-0.294641
BRPF3	1.73066	1.85474	0.426863	0.923511	0.0749132	-0.477013	-0.199361	0.0264622	-0.628177	0.781011	-0.529459	0.759184	-0.367311	1.44428	0.285548	0.994769	0.439581	3.27913	1.25174	0.517557	-0.00103037	0.315129	0.758635	-0.978258	-1.45918	0.312753	-0.579465	-1.26627	-0.436559	-1.35993	-1.16525	-2.01779	-1.23442	0.063427	0.457407	-0.295258	0.870817	-2.48569	0.78103	-0.417056	-0.168883	-0.82706	-0.78053	-0.219333	0.530451	0.410931	0.438307	-0.568122	-0.614665
CCDC157	0.877073	1.54452	-0.203179	2.42458	-0.658261	0.757371	0.217959	0.14618	-0.475009	0.148269	-0.442584	0.553154	-0.983814	0.411805	3.46193	2.07179	0.320671	0.960551	1.4349	1.83787	-0.332922	-0.681896	-1.82612	-0.262456	-0.551047	-0.274743	-0.489586	-0.25784	-0.567648	-0.244648	-0.688456	0.179049	-1.82612	-1.04632	0.0996727	-0.309801	-0.226906	0.197372	0.184184	-0.769547	-0.730593	-0.351435	-1.0369	-1.31065	0.0788748	-0.230918	0.345647	1.0002	-0.0956803
TUBB4B	1.83731	1.20314	-1.23168	0.161579	1.03254	-1.4964	0.844789	0.553789	-0.466965	0.169662	0.922836	0.73267	-0.794234	1.99293	1.68509	1.24152	1.04186	2.40298	-0.183599	1.05387	-1.2493	0.445327	0.218389	-1.4751	-1.83543	0.420783	-0.381093	-0.220953	-0.675006	-0.260084	-0.241845	0.575408	-0.93913	-0.647346	1.19826	-0.794311	-0.54349	-0.211783	-0.0950862	-1.03649	-0.438383	-0.32975	-0.776733	-0.69762	-0.357649	-0.685869	0.477783	-1.4388	-0.119312
PGBD4P1	4.06651	-0.883525	1.32091	0.648276	1.69861	0.976709	0.908594	-0.0572997	0.286167	0.10958	0.17696	0.137352	-0.555418	1.74804	-0.412123	0.0552369	1.48058	1.13641	-0.883525	-0.883525	0.402778	-0.883525	-0.883525	-0.883525	0.0421833	-0.883525	0.141684	-0.883525	-0.37947	0.262181	-0.883525	-0.883525	-0.883525	-0.883525	-0.0790484	-0.883525	-0.883525	-0.883525	-0.491804	-0.883525	0.496137	1.18768	-0.883525	-0.0411887	0.0917351	-0.168756	-0.883525	-0.883525	-0.883525
VCAM1	1.83995	-0.0966483	2.2528	2.04126	2.41716	-0.729963	0.494974	1.42863	2.15639	0.239382	0.00393807	1.24274	-0.822633	0.788711	-0.704011	0.320118	1.36844	-0.797592	-0.498988	-0.67954	-0.665421	-1.07857	-1.07857	-1.07857	1.24189	0.944802	-0.476075	-0.00326588	0.231205	-0.720688	-1.07857	-0.674224	-0.514519	0.812153	0.578136	-0.0426838	0.138512	-1.07857	1.66287	-0.615816	-0.84645	-0.671506	-1.07857	-0.522864	-0.784056	0.173702	-1.07857	0.743778	-1.07857
ASB13	1.59345	1.74422	1.38189	-1.33683	0.00731136	-0.993822	0.438884	0.672669	0.14841	0.594336	1.47803	0.914621	0.157157	1.37029	1.29024	0.939096	0.257205	0.899629	0.224476	-0.779968	-0.111614	-1.84872	-0.812671	0.348154	-0.571773	-0.0643611	-0.259364	0.355584	0.231872	-0.0532568	-1.02306	-1.8345	-1.44683	-1.49328	1.80651	-0.424771	0.937731	-1.367	-0.536249	-1.14671	-0.691524	-0.328607	-1.29803	-0.894658	1.31646	1.45786	1.03249	1.08189	-1.26289
MLKL	-1.04975	-1.77091	-0.154933	-1.27745	-0.122218	0.749275	-0.00806747	-0.358072	-0.190663	-0.256275	-0.479244	-1.45667	-0.555061	-1.61742	-2.26206	-1.61547	-0.607485	-1.41705	0.310694	0.204192	1.58191	0.924418	0.512565	0.503575	1.50465	-0.037444	0.80843	0.346496	0.0186638	0.41099	0.894764	0.504916	1.51077	0.179978	-1.15491	1.1961	-0.388855	2.53603	-0.546698	-0.668995	0.962877	0.215174	1.446	-0.0966811	-0.613094	-1.32868	-0.164574	0.771073	1.10492
TRIM8	0.895579	1.41375	2.6959	-0.584108	0.134629	-0.486331	0.0277049	1.86282	0.885019	0.967619	1.11735	2.12854	0.385147	1.00523	-0.285822	-0.46199	0.000967644	0.351788	0.609434	-0.203935	-0.803254	-0.418947	-0.0551183	0.129194	-2.20895	2.37877	0.0246369	-0.983714	0.101295	-0.491097	-1.25321	-0.602158	-1.04134	-0.592017	-0.89434	-1.19012	-0.0283609	-0.649412	0.231371	-1.38773	-0.440879	-1.2402	-0.559828	-0.944086	0.0261711	0.789999	1.17477	-0.299179	-1.43448
AC007556.1	-1.18592	-1.70925	-0.800897	-0.688731	-0.967327	0.32171	-1.56146	-1.00148	0.146261	-1.18699	-0.659187	-0.919159	1.04104	-0.894624	-1.35632	-0.351896	-0.446197	-1.71607	-2.03232	0.265515	0.0133233	-0.404169	1.46437	0.339822	0.605409	1.35739	-0.166724	1.50959	-0.393097	1.48732	-0.0450408	-0.0167338	0.465873	1.04948	-0.79204	1.44517	1.59409	1.01724	-0.186607	-0.519518	0.704866	-0.855379	1.12336	0.801799	0.478138	-0.876095	-0.859267	0.88057	1.26611
WEE1	0.522211	0.817295	1.20491	-0.0474497	1.1816	-0.461096	0.977937	-1.64497	-0.116445	1.26826	1.137	2.82379	-0.544973	0.116391	-0.580683	1.23401	1.76798	0.000684434	-1.9389	-0.97014	-0.730839	-0.0657871	0.390364	0.66395	-0.193501	-0.784305	-0.626157	0.161192	-0.341159	-1.21727	-1.60116	-1.29122	-0.86999	-0.797226	0.586131	0.505959	-0.461509	-1.99045	0.633029	-0.153952	0.472185	-0.474785	0.0132567	0.731901	1.42419	0.955011	0.791661	-0.257515	-0.177774
AMMECR1L	1.96207	0.889548	0.314619	0.122915	1.41651	0.0557528	-0.467397	0.81473	-0.188146	1.84408	1.05281	1.24061	-0.552807	0.318616	0.774002	-0.161313	0.967047	1.14228	0.0233591	-0.376592	-0.45327	0.195993	0.0778665	-0.558422	-1.41047	0.759688	-0.169182	-0.656321	0.457441	-0.819143	-2.42375	-2.68723	-1.1989	-0.528538	0.359907	-0.426826	-0.756785	-1.16954	0.953615	0.045561	-0.102368	0.243032	-0.636912	-0.061923	0.796949	0.433948	1.26162	-0.112403	-1.91045
YY1	1.67745	1.60932	0.577286	0.735701	1.17158	-0.859311	0.445964	0.348872	-0.159229	1.54921	0.351396	1.30705	-0.153467	0.936508	-0.324907	0.0832021	0.536704	1.5465	-0.220775	-0.899766	-0.924232	-0.831784	0.0910904	0.373849	-0.592118	-0.705413	0.0177975	-0.279735	0.881007	-0.519115	-1.29256	-0.707763	-2.35725	0.00356879	1.08609	-0.734416	-0.110279	-3.12516	1.23358	0.422489	-0.286611	-0.949883	-0.395956	0.659255	0.946076	1.68859	0.00167626	-0.333958	-1.08914
YIPF2	2.01309	1.03748	-0.876058	2.10497	-0.417569	-0.628047	0.142754	-0.0512831	-0.593514	-0.730308	0.643165	1.29458	-1.29782	1.08834	2.17819	1.97869	0.637775	2.11246	0.0379677	0.875675	-1.11056	-1.81848	-1.7808	-1.18659	-0.583783	0.0820483	-0.297726	-1.49766	-0.736509	1.11976	-0.250483	-0.150307	-0.373938	-0.281059	0.941321	-0.136261	0.4101	-1.01766	-0.141758	-1.11443	-0.240533	0.0910604	-0.761205	-0.803051	-0.218139	-0.0261521	0.19433	-0.294528	0.0849166
MTSS1	1.22577	2.13666	0.914225	0.115803	-0.0377441	-0.250998	1.34523	0.177996	0.398325	0.883584	0.977108	2.52933	-0.77479	1.13652	-0.701317	0.540261	0.380548	-0.473879	-1.28959	-0.303663	-1.02982	-1.10951	-0.0773422	0.128099	-0.973964	1.20687	0.958901	-0.941146	0.534784	0.40437	-1.61847	-0.0667181	-1.65656	-0.956255	1.03791	-0.385288	-1.24729	-1.1346	0.0872588	0.0436467	-0.770866	-0.311507	-0.284822	-0.189325	0.502295	1.66951	1.08693	0.333679	-2.4879
HNRNPUL1	0.56004	1.43745	1.15011	0.309219	1.50383	-2.11879	0.0502156	0.593255	-1.10981	1.71846	1.43006	1.36818	-0.0890728	1.54513	0.61403	0.409625	1.53688	1.20783	0.175698	0.0922949	-0.0071708	0.787416	-0.706961	-0.517529	-1.39223	0.529705	-0.221231	-1.19392	0.0468278	-1.25763	-1.24441	-0.721988	-0.78288	-0.900839	-0.318718	-1.1857	-0.707507	-1.59977	0.577786	-1.31955	-0.52919	-0.584149	-0.301394	-0.995625	0.67809	0.70397	0.975704	-0.785864	-0.390143
MRPL37	1.34172	1.0768	-1.49719	0.593647	1.36417	-0.934319	0.592776	0.109715	-0.861096	0.724952	1.34097	0.0491706	-0.907822	1.36532	2.09935	1.69419	1.30126	1.59463	0.225678	0.468138	-0.841049	-0.582144	-0.0985043	-0.700659	-0.830413	-0.0376836	-0.52588	-0.680888	-1.42327	-0.846351	0.210297	0.937347	-1.19624	-1.42244	0.66881	-0.348737	-2.53465	-0.734139	0.126402	-0.653421	0.0403489	-0.411468	-0.463305	-0.323508	0.800063	0.907268	-0.121761	-0.164536	-0.0111322
MTURN	0.801602	1.10203	0.405034	1.33663	-1.09374	-0.505598	1.0668	0.995862	-0.354778	0.470409	-0.742377	0.0986246	0.405168	1.55812	1.63704	1.24073	0.36252	2.40829	-0.804332	-0.605904	-1.03407	0.340691	1.03066	-1.13315	-1.22242	-1.64422	-0.335823	0.457445	0.108083	-0.00697355	-0.50456	-1.83425	-1.47687	-0.523418	0.800676	-1.20785	1.4714	-1.22162	1.9045	-0.407838	-0.589723	-0.502672	0.299225	0.879422	-0.172003	-0.110414	0.228351	-2.04427	-0.742486
IFNLR1	0.307451	2.06107	2.20309	-1.95793	0.19526	-0.287097	0.809485	0.226233	-1.96401	1.31859	0.386773	2.82071	0.732404	0.590501	0.115199	0.891307	0.7447	-0.0587042	-1.13681	0.517347	-0.346068	-0.973727	0.141261	-1.02978	-0.858755	0.395147	-0.839819	0.329919	-0.230637	-1.04675	-0.758706	0.330047	-0.0151611	-0.818626	-0.7155	0.0272475	-0.739333	-2.94584	0.847141	0.346016	0.301619	-0.618094	-0.792825	0.0687089	0.528718	0.7798	-0.0962813	0.617914	-0.573331
B3GNT7	1.2242	1.34412	1.82959	-1.27411	0.67565	-0.629404	0.629936	0.95167	-1.14417	0.585243	-0.328272	2.69252	0.141467	1.5199	-0.429605	1.51132	2.26163	-0.718852	0.314543	0.258948	0.0986267	-0.588375	0.13481	-0.99882	-1.36786	0.405171	-0.520096	-0.474953	-0.69484	-0.971247	-0.260315	-0.124071	-1.57249	1.18094	-0.375195	-0.0944585	-0.800095	-0.69565	1.05027	0.0281626	-0.428126	-1.46963	-1.1488	-0.674257	-0.806189	0.244686	-0.640096	-0.231103	-0.745162
HSP90AA1	-1.28225	-1.42534	-1.36614	-0.905811	0.792238	-0.419856	-0.651825	-0.350636	-0.458707	-0.320151	-0.489809	0.359185	-1.70909	-0.726559	-1.91999	-1.1777	-0.031534	-0.90359	0.248589	-0.377815	0.708933	-0.0496111	1.89095	0.499828	0.638759	-0.200489	0.445956	0.49891	-0.662845	-0.783986	1.71149	0.940064	-0.678166	1.97933	-1.28302	1.50657	-0.486405	-0.142615	-0.227897	1.71737	1.90931	1.39265	1.65449	0.120264	-0.636373	-1.12329	0.686474	0.15441	-0.0777384
DAB2IP	2.28261	-0.219672	0.169322	0.89504	2.83981	1.89893	0.559016	1.1635	0.0799471	0.30017	1.39265	0.764375	-0.836689	1.90267	-0.754528	-0.218761	0.954255	-0.904231	-1.18286	-0.661936	-0.985992	1.34152	-0.571713	-0.740247	-1.19795	1.77124	-0.251541	0.223566	-0.0646518	-1.03762	-1.37349	-1.37349	-0.845345	-0.791852	-0.0257483	-0.271065	0.479164	0.0897835	0.14439	-0.806573	-0.950299	-0.991672	-0.678074	-0.652319	-0.512389	0.0615006	-0.440171	0.806104	-0.998677
RNA5-8SN2	-0.464163	0.206001	-0.0333148	0.0631112	-0.0226237	-0.894261	-0.579066	2.39923	-0.894261	1.88028	2.26084	-0.313832	1.51638	0.519142	2.341	-0.0686794	2.8068	-0.295456	-0.894261	0.104004	0.122111	-0.0339455	-0.894261	-0.500934	0.304146	0.0877393	-0.197732	-0.894261	-0.0836299	-0.894261	-0.894261	-0.894261	0.291244	-0.380484	0.142527	-0.653674	-0.159517	-0.894261	-0.637468	0.331719	-0.894261	-0.202642	-0.894261	-0.398219	-0.334949	0.0734689	0.258742	-0.894261	-0.210734
STRN4	1.58021	1.35228	2.68595	-0.418306	1.0049	-1.36155	0.316338	0.544373	-1.23216	0.227627	1.40263	0.692313	0.425027	1.10488	0.533597	-0.201288	0.98625	1.15971	0.686536	0.0391807	-0.876732	-0.255736	-0.331173	-0.414312	-1.82748	0.749468	0.196574	-0.494035	-0.555042	-0.553497	-0.556517	0.0614521	-1.5566	-1.30339	0.694117	-0.452451	0.0526848	-0.996815	0.160678	-1.70557	-1.13663	-0.585694	-0.507873	-0.372039	0.289537	1.18155	0.621408	-0.388506	-0.664792
C20orf27	1.06207	1.71209	0.629941	-1.79807	1.41939	-0.897765	1.0177	1.13214	0.308101	0.0992438	1.94558	0.245715	0.219112	1.75992	0.851292	0.289952	1.08105	0.856526	0.532536	-0.464147	-1.23708	-1.28496	-0.673951	-0.921734	-0.669442	0.878339	0.978494	-0.358215	-0.857821	-0.678798	-0.814055	1.59291	-0.191166	-1.19904	0.338841	-1.12159	-1.56912	0.219703	0.470361	-0.964973	-1.46528	-0.932555	-1.08108	-0.612721	0.581013	1.68311	0.464434	-0.631667	-0.914586
PKD1L3	0.535419	1.3186	-1.12694	1.91034	-1.30816	0.590069	1.47558	-0.334579	-0.219524	-0.0101363	-0.762178	0.613809	-1.12289	0.954207	2.5175	2.75064	0.128957	1.78063	-0.100971	0.350912	-0.237707	-0.396768	-0.124131	-1.14787	-0.0461439	-0.966691	-0.315241	0.195711	-0.511079	-0.0149041	-0.870878	-1.27121	-1.29959	0.311223	1.98664	-0.809126	0.318764	-1.00134	0.5753	0.807493	-0.487088	-0.19921	-0.503733	-0.913851	-0.925973	0.456091	-0.18486	-0.863074	-0.863518
AK7	0.540964	1.52231	-0.776746	1.90017	-1.05002	1.46863	0.871414	0.815251	-0.371789	-0.296206	0.845724	0.19401	-1.04042	-0.418674	1.76642	2.7719	0.0625948	2.77801	0.536403	0.159379	0.205604	-0.542701	-1.46121	-0.888757	0.142454	-1.13285	-0.798987	-0.190975	1.31474	1.5201	-0.822535	-0.275985	-0.5719	-0.173511	0.954674	-0.4667	0.0867497	-0.954345	-0.272606	-0.948555	0.328136	1.24063	-1.23668	-0.928973	-0.979662	-0.22732	-0.272515	-0.759697	-0.288172
FAM234A	1.15258	1.7453	0.524149	0.966464	0.0217922	-2.85646	0.556561	0.131879	-0.528562	0.26165	1.27081	1.08179	-0.708224	1.62349	1.06044	1.6801	1.52426	1.36195	-0.095073	0.596602	-0.306823	-0.292323	-0.163946	0.061035	-0.77934	0.460068	-0.00639397	-0.343429	-0.588251	-2.36945	-1.23271	-0.252344	-0.394588	-0.715288	0.693465	-1.11874	-0.254255	-0.395166	0.580694	-1.25032	-1.66907	-0.470527	-1.17896	-1.23637	-0.320075	0.0659562	0.558953	-0.66058	-0.523575
FAS	-1.01566	-2.45046	-0.535815	-0.37098	-0.384705	0.53748	-0.566006	-1.39348	0.0198318	-0.295236	-0.0186241	-1.42351	0.45545	-1.11117	-1.77166	-1.31721	-0.70934	-1.83678	-0.526584	-0.500149	0.866741	0.171337	-0.397627	0.964785	2.33368	-0.174855	0.538011	0.928928	0.771772	1.50107	0.935895	-0.0251473	2.15603	-1.18714	-0.858988	0.793087	0.21004	1.47508	-0.225762	-0.192237	0.493317	0.563146	0.890279	0.690765	0.109404	-1.03136	-0.0694723	0.856563	0.513603
ALDH5A1	0.125129	1.32571	-1.38612	2.49727	-1.04144	0.821134	0.65186	-0.744822	-0.477493	-0.233954	-0.667939	1.52263	-1.15469	0.999639	2.19776	2.20166	0.143475	1.50285	0.614762	0.895699	0.136607	0.0594806	-0.497478	-1.00551	0.280184	-1.25772	-0.932876	-1.50116	0.696171	0.0317197	-1.76041	-0.803196	-0.90288	0.202025	0.864342	-1.22084	0.67562	-1.58621	0.447907	0.876736	0.595861	0.243567	-0.387604	-0.561986	-1.16548	-0.282543	0.241874	-1.06619	-0.639228
DBN1	1.62038	-0.0514516	0.578723	-0.0405045	2.17698	-0.0657752	0.0175801	1.11003	0.292389	0.387985	1.49782	-0.214848	-0.0863384	2.63226	0.479332	-0.196795	1.99748	-0.723731	-0.996511	0.417856	-0.856357	1.23317	-0.669537	-0.877216	-2.31935	0.788658	-0.234653	-0.163625	-1.17091	-0.282308	-0.463311	-0.696527	-0.998391	-0.254368	0.347599	-0.140048	-0.582833	-1.04106	1.12774	-1.24165	-0.322739	-1.62479	-1.23277	-0.018558	-1.02962	0.775177	-0.218432	-0.739361	0.0261387
ABHD14B	1.30798	1.59927	0.945026	-0.602352	1.56005	-1.34487	0.128327	0.0114311	-0.0883693	1.1371	1.02253	0.659779	-0.639755	1.48377	1.51656	0.114143	1.93543	0.450136	-0.103722	0.44961	-0.745732	-0.154161	0.239365	0.0121428	-0.730971	-0.499871	0.0351049	-1.05508	0.390696	-1.40389	0.346814	0.488406	-1.0083	-0.846288	0.502121	-0.800045	-0.707242	-2.36264	0.222947	0.202982	-0.557232	-0.9809	-0.505981	-0.116425	0.816058	1.61007	-0.860071	0.189072	-2.14627
FAM69B	0.472351	0.614725	0.975317	0.0232181	-0.130957	-1.13677	1.10498	2.36417	0.585235	1.1757	-0.372853	0.00730878	0.114539	1.30215	1.85018	0.576766	1.68703	0.160646	-0.490791	0.626269	0.00205088	1.39591	1.42795	-0.923551	-0.314066	0.114506	-0.891358	0.764304	-0.561035	-1.10827	-1.22612	-1.75371	-2.45148	-0.885907	-0.110107	-0.946999	0.0583833	-1.45472	0.233026	-0.288126	-1.08615	-0.744115	-0.543731	-0.128101	0.271684	0.311662	0.617266	-0.246994	-1.21739
PRRT3	2.33654	1.29728	0.39806	0.0286573	0.285554	-0.849212	-0.172456	0.804196	-0.769708	0.769752	0.994859	1.67462	-1.0518	0.728099	1.90482	0.70749	0.50546	1.84813	0.876839	-0.0181868	-0.355556	0.588926	-1.88645	-0.436018	-0.726172	0.188895	-0.00404408	-1.9112	0.841544	-1.50108	-0.226094	-1.36487	-0.586831	-1.16401	0.884959	-0.785821	-0.950666	-1.42196	0.707781	0.150614	-0.80482	-0.602613	-1.49935	-0.106138	0.952178	0.534643	-0.388353	0.170183	-1.97684
UBE2E3	1.67189	1.29132	-0.706018	1.58119	-0.10289	0.388808	1.75586	0.265118	0.739004	-0.152406	-0.547301	0.0703457	-0.514145	1.86963	1.76848	1.38808	0.132644	0.633652	-1.20513	-1.00397	-0.373141	-0.788147	0.341682	-0.814786	-0.83566	-1.93854	0.559198	0.101472	0.12086	0.34497	-1.60285	-0.606236	-1.23476	-0.530867	1.78788	-0.821105	1.67542	-1.61586	1.37428	-0.577438	-0.842186	-0.584679	-0.648998	0.0113127	0.342632	0.953621	-0.368556	-1.2403	-0.545305
MXD4	1.14878	2.11201	-0.179204	1.20471	0.125491	-0.858378	0.6365	0.715207	-1.27346	-0.0255084	-0.29556	1.24094	-0.951428	1.31299	1.80506	1.70488	0.76356	1.93593	0.439327	1.7284	-0.561978	-0.736318	-0.822337	-1.39876	-0.532397	-0.10695	-0.9013	-1.40189	-0.70676	-0.273581	-0.893067	-0.751712	-0.97896	-0.459651	1.19889	-0.270929	0.069724	-2.3578	-0.453834	-0.150192	-0.904229	0.211231	-0.766419	-0.898302	-0.0730953	0.446222	0.0697752	-0.669993	-0.993051
BRD3	0.924837	1.48394	1.79146	0.202771	0.70719	-1.79291	-0.181288	0.381897	-0.433351	1.94734	0.781733	1.22952	-0.157276	1.04226	0.289593	-0.0966294	1.55189	1.34435	-0.0614319	-0.276502	0.273696	0.190804	-0.753557	0.359033	-1.1548	0.825058	0.00498095	-1.21865	0.969493	-0.0643728	-0.986378	-1.49261	-3.02738	-0.972996	0.356385	-0.803152	-0.178188	-1.48418	0.761599	-0.403833	-0.0728498	-1.35981	-0.796239	-0.530772	0.753527	0.237617	0.368988	-0.570694	-1.31102
RIOK3	0.257816	1.3115	-1.57059	2.41303	-1.54571	0.0600656	1.57105	-0.378889	-0.590591	-0.390475	-0.997913	0.642482	-1.49124	1.0161	1.60489	2.30087	0.214912	2.2366	0.0115221	0.397113	-0.102338	-0.405405	0.106005	-0.387736	0.216968	-1.17221	-0.581038	-0.391796	0.303856	0.596487	-1.66813	-1.50781	-0.716311	-0.207671	1.20945	-1.00487	1.11644	-1.01381	0.972511	0.866925	-0.184927	0.563175	-0.334442	-0.13287	-0.748677	-0.892781	0.287463	-1.03028	-0.182285
EPOR	3.35023	1.0064	-1.10384	0.633422	-0.901357	-0.172714	0.643591	0.0236305	-0.474302	-0.763096	-0.170083	0.115773	-0.996533	0.0907272	2.00809	1.78915	0.414549	3.16553	0.158892	1.00261	-1.32867	-0.03411	-0.319998	-0.629922	-0.686993	-0.167107	-0.45116	-0.219125	-0.178053	0.0921811	-0.568284	-0.35103	-0.993749	0.189492	2.34271	-1.05177	1.21159	-0.21711	0.207648	-0.114442	0.052534	-0.22653	-1.22181	0.131185	-1.4935	-0.253382	0.0232815	-1.43046	-0.431401
VWF	1.14798	1.20034	0.744176	-0.738264	0.0126639	1.07779	0.920969	0.569401	0.603837	1.26496	0.897176	1.23516	0.757336	0.994088	1.33398	-0.641703	1.55007	0.571503	-1.0815	-0.495101	-1.35769	0.650633	0.0860162	-1.31652	-1.57165	-0.578726	-0.0725452	0.442001	0.0316848	-0.136542	-0.237513	-1.06224	-1.58554	-1.35454	0.63266	-1.26775	0.7922	-0.85234	0.891411	-1.09569	-1.20172	-0.472718	-0.103669	0.0443283	0.119748	-0.267725	-0.155243	1.24589	-1.76792
C21orf58	1.90446	1.09076	-0.7072	0.884384	0.449767	0.786866	0.506907	-0.0794953	-0.845748	-0.0213847	0.412576	0.176541	-1.84311	1.03144	1.76058	1.66895	1.12095	2.51507	0.380208	0.351585	0.330594	0.39779	-0.296931	-0.851552	-0.691629	-0.421257	-0.84996	-0.457618	-0.673185	-0.0803387	0.33569	-1.6767	-1.65233	-1.21047	1.22518	0.291754	0.410793	-1.14478	0.109239	-0.298612	0.203422	-1.46869	-1.18823	-0.689424	0.883753	-0.597664	-0.103471	-0.814356	-1.14392
SLC25A45	2.40469	2.58575	0.330496	1.05412	-0.21263	-1.18546	-0.129237	0.312462	0.031885	0.0576572	0.465557	0.571824	-0.59969	0.69751	1.7807	0.694105	0.835437	1.00425	0.404263	0.721913	-0.290076	-0.259052	1.00015	0.126077	-0.429709	0.559214	-0.850941	-1.06763	0.0115117	-0.758052	-0.277476	-1.47185	-0.557354	-1.24318	0.510687	-0.620395	-1.34589	-2.43408	0.346069	-0.404747	-1.03247	-0.763647	-1.12438	-0.74889	0.519161	0.331	0.228024	-0.0594034	-0.664629
FUZ	2.55175	1.10471	-0.0232527	1.53129	0.380456	-0.254814	0.821768	-0.116138	-0.665321	0.364541	0.630735	0.669338	-0.242921	0.931253	0.821106	0.681292	1.48845	1.37738	0.926417	0.0127574	-2.16328	0.986906	-1.50762	-0.322651	-0.392619	0.317873	-1.69877	-1.21602	-0.419949	0.364265	-1.47492	-0.284918	0.115093	-1.02695	1.58867	0.0278855	-0.450335	-0.664499	-0.721119	-0.73688	-0.432776	-0.26661	-1.09087	-1.15503	0.599307	-0.0344327	0.543474	-2.26481	-0.83093
PSMD2	0.736493	2.33791	-0.31536	0.982161	1.20948	-1.30379	0.720189	0.168973	-1.16721	0.657339	1.59244	1.123	-0.720471	1.21771	0.341889	1.82897	1.81487	1.61558	-0.302763	1.11231	-0.905521	0.369084	0.241255	-0.831097	-0.724365	0.148601	-0.1278	-0.891856	-0.991664	-0.815664	-0.612423	1.33576	-0.345874	-1.56963	-0.177984	-0.0771061	-1.57696	-0.342373	-0.550189	-0.642431	-0.132182	-1.42214	-0.493392	-0.861141	0.305037	0.469073	0.190424	-1.51382	-0.133813
HCAR3	-1.47092	-1.33412	-0.158436	-0.903705	-1.11333	-0.506703	-1.66865	1.11888	-0.0494872	-0.185786	-1.39192	-0.698078	0.274903	-0.921322	-1.02579	-1.74325	-0.312709	-1.40867	0.683426	0.442907	1.64563	1.14125	0.475944	0.14079	0.630962	0.344782	0.677538	0.561207	0.591236	-0.0102018	2.31492	0.631286	2.01829	0.50543	-1.76517	0.310859	0.0209689	-1.29066	-0.7321	-0.0302998	0.842811	0.91563	0.812843	-0.417215	-0.960719	-0.795168	-0.204796	0.634856	0.803301
FAM83F	4.29041	1.86094	-0.59652	1.26468	-0.768786	0.509067	-0.175377	-0.245706	0.108774	0.190633	-0.0077352	0.745341	-0.699512	-0.132457	1.43807	0.766098	0.239313	2.47806	-0.218051	-0.0721402	-0.961772	-0.961772	-0.961772	-0.961772	-0.818179	-0.515335	-0.335376	1.1937	0.294701	0.318466	-0.961772	-0.961772	-0.961772	-0.376731	1.02433	-0.187816	1.0253	-0.48909	0.0809011	-0.717949	-0.782706	-0.644269	-0.464009	-0.58492	-0.8239	-0.462902	-0.961772	2.03864	-0.0709778
TIFA	-1.77431	-2.37776	-1.48568	-0.959159	0.408566	-0.0354409	-0.656052	0.282429	-0.965884	0.767778	0.329691	-0.3705	-0.181561	-0.96588	-1.96073	-1.85867	-0.542637	-2.46232	0.204685	-0.26643	1.32572	0.545752	0.306322	0.947419	1.65636	-0.232274	0.610475	0.933445	0.591375	0.408137	1.28004	-0.0591109	1.7134	-0.0197352	-1.68874	0.523506	-0.131158	0.274284	0.182676	0.328926	1.3855	0.522163	1.25054	0.445447	-0.0792746	-1.12009	-0.223792	0.618474	0.924868
PCIF1	1.83671	1.49557	1.80606	-0.917212	0.317054	-2.35792	-0.0711661	1.51586	-0.0359869	0.386066	1.16237	0.500508	0.721702	1.5384	1.07615	-0.0188231	1.73101	0.548314	0.134657	0.922963	-1.20029	0.418579	-0.515813	-0.455634	-1.18197	0.981326	-0.685454	-1.18341	0.194359	-0.288923	-0.163362	-0.096793	-0.421501	-1.57787	0.355049	-0.839844	-1.04757	-0.0846768	-0.335424	-1.65996	-0.982647	-1.92103	-0.393107	-1.1513	0.580286	0.781655	0.21957	0.546624	-1.26582
PINK1	0.650856	1.27589	-0.694373	2.01075	-1.72724	0.483684	1.05332	0.0271288	0.0421215	-1.00326	-1.21233	1.1173	-0.846867	1.08799	1.85285	2.00492	0.276833	2.64419	0.901731	1.37806	-0.771745	0.309873	0.0558362	-1.11151	-0.0422177	-0.238298	-0.719913	-0.87569	0.0710652	0.169909	-1.48465	-1.39498	-0.737026	0.302323	1.07517	-0.984313	0.776756	-0.397207	-0.0561025	-0.101556	-0.179022	-0.28955	-0.487315	-1.0214	-1.48902	-1.16799	0.241484	-0.942969	0.303167
NSD2	1.18607	0.638764	-0.656056	0.887055	1.91024	-0.582352	0.464299	-0.941906	-1.17029	0.985063	1.64883	0.882729	-1.40586	0.883288	1.14526	0.989252	1.50772	1.67576	-0.439463	-0.332021	-0.437298	-0.0739183	-0.0543103	-0.0506512	-0.878873	0.112326	-0.22298	-0.903357	-0.587674	-1.69259	-0.887203	-1.48221	-0.812751	-1.12842	0.889258	0.160674	-1.31335	-1.4902	-0.150865	0.0168137	0.0207102	-0.255785	-0.892993	0.112145	1.45485	0.767681	0.682713	-0.388897	0.124614
CAMSAP1	1.57538	1.33894	0.894177	0.306463	1.25002	-1.27347	-0.458997	0.318859	-1.19019	1.53397	1.56585	1.41457	-1.07341	1.35942	0.619888	0.382953	1.13978	0.954066	-0.266079	-1.1043	-0.126872	-0.105215	-0.0160044	-0.0579094	-1.56548	0.829407	0.295544	-1.03465	0.617223	-0.120997	-0.514033	-0.684224	-1.09945	-0.851864	1.08097	-0.986274	-0.732918	-1.83339	0.240221	-0.541115	-1.13229	-1.26163	-0.529657	-0.303986	0.0486687	0.998989	1.55247	0.0894053	-1.57211
CARNS1	1.53501	2.73325	0.803775	0.814522	-0.00984199	-0.459084	-0.151325	0.299232	-0.580506	0.942298	0.0709562	1.26731	0.282329	1.12671	1.05788	0.852572	1.23034	0.0324576	-0.128148	0.417812	0.326919	0.0184759	-0.635991	-0.177057	-0.949178	-0.786441	-0.796709	-1.26737	0.117984	-0.829138	-1.37009	-0.236396	-0.621371	-1.29907	0.896385	-0.942443	-0.648966	-2.19814	-0.0881167	-0.695573	-0.918764	-0.658046	-0.878376	-0.157575	0.309679	1.35871	0.830762	0.866422	-1.52473
MAP1LC3B	-0.358642	0.727878	-1.02667	3.55665	-1.15252	0.620157	1.40941	-0.0455097	0.703172	-0.743195	-0.456239	1.32242	-0.80275	0.942696	1.84226	2.22416	-0.563094	2.71869	-0.158562	0.0348481	-0.777857	-0.298882	0.256633	-0.533151	0.472104	-1.36004	-0.298154	0.159928	-0.540608	0.720411	0.141334	-0.840117	-0.34279	0.182335	0.620174	-0.71771	0.909389	0.216581	0.183192	0.33219	-0.355203	0.045002	-0.251391	-0.477791	-0.360977	-1.21059	-0.717904	-1.85926	-0.0194405
ARHGAP23	1.61454	0.600684	-1.03319	0.621183	-0.812216	0.622824	0.451468	1.01734	-0.412713	0.110823	0.311696	0.889921	-1.3157	-0.360064	1.16325	1.40612	0.947737	4.03663	0.230451	-0.286516	-0.549589	-0.0083248	-0.416368	-0.47015	-0.881963	-0.334857	-0.0925838	1.20214	-0.0842761	-0.745146	-0.297571	-0.265968	-1.61565	-0.248628	0.67527	0.36806	0.329215	-1.56958	-1.23462	1.25425	-1.23953	-0.927836	-0.136376	-1.17376	-0.875628	-0.246632	0.192959	0.870446	-1.83908
DCAF5	2.14647	0.812722	0.913184	0.793583	0.916179	-0.291633	0.272211	-1.09461	-0.74788	0.537988	0.886297	0.746651	-0.160125	1.12854	-0.417141	1.99976	1.62982	2.28852	0.63785	1.13496	-1.24002	-0.556793	0.444625	-0.845033	-0.778042	0.0645149	-0.0989469	-1.34954	-0.898234	-1.41563	-0.189678	-0.986322	-1.68577	-0.0585467	1.46885	-0.153734	-0.643701	-1.82505	0.712642	-0.254422	-1.07738	-0.930086	-0.791158	-1.37384	0.0124197	0.847895	0.223806	-0.601927	-0.257237
BCL2L11	1.91208	0.102035	0.706564	-0.0682635	1.58133	1.04154	0.488147	-1.10499	-1.32153	1.33041	1.78764	1.44378	-1.22435	0.604599	-0.196952	-0.00325309	1.98406	0.776603	-1.24322	-1.46241	-0.552718	-0.475571	-0.949698	0.958313	-0.778028	0.011631	-0.0321332	-1.07516	-0.261046	-0.931718	-0.8017	-0.788098	0.821247	-0.254685	1.22504	0.0942909	-1.86641	-2.30967	0.0937267	-0.263172	-0.462168	-0.567773	-0.0789572	0.255867	1.90133	1.31435	0.675547	-0.00564024	-0.828173
SLC10A3	1.75673	1.7575	0.651745	-0.844173	0.256895	-1.18563	-0.113846	0.42029	-0.428963	0.806036	0.500531	1.26794	0.117544	1.95967	1.30097	0.352829	0.950799	1.67665	-0.860389	0.839282	-1.25541	0.879202	0.547513	-1.03223	-2.3954	0.0378084	-0.33218	0.544537	-0.599131	-0.705198	-0.173423	-0.0374622	-0.566404	-1.22538	0.308296	-1.46766	0.163132	-1.01342	0.901579	-1.19143	-0.9801	-1.0681	-0.496088	-0.821998	-0.22098	0.200633	0.476328	-1.15673	-0.310977
PQLC1	0.927239	-0.137821	-0.0678691	1.68524	-0.761782	2.51627	-0.498855	1.10718	0.501263	-0.147324	0.916239	0.462991	-0.508999	0.511667	1.11498	2.75705	0.428029	1.34228	0.235528	-0.515451	-0.263692	1.03281	0.0984756	-1.64391	-0.623633	1.50733	-0.819284	-1.10069	-0.845656	0.371319	-1.00218	-1.06544	-0.472928	-0.562042	-0.763436	-0.811824	1.42676	-0.38258	0.433697	-0.975374	0.717652	-0.52492	-0.789899	-1.64144	-0.609668	-0.245401	-0.391397	-0.815389	-0.51121
ZNF395	1.54117	1.66455	1.23927	-0.192543	0.918599	-2.22798	0.257532	-0.104135	-1.50541	1.60529	0.419336	0.888878	0.390381	0.939048	1.06027	0.0234622	1.78644	0.898173	0.0950509	0.600219	0.00264643	-0.664844	-0.228453	0.202141	-0.577676	0.272454	-0.45438	0.218496	1.06104	-1.66767	-1.04052	-1.09882	-2.04874	-0.606613	0.666836	-0.186218	-1.28107	-1.72202	0.135343	0.986519	-0.718931	-1.3	-0.306567	0.239558	0.263908	1.49189	0.361501	0.494519	-0.274915
ENTPD5	1.18123	1.37291	-0.798128	3.02327	-0.559438	0.34526	1.49427	-0.505982	-0.997636	-0.114185	-0.133299	0.406526	-1.04282	0.457944	1.48937	1.92967	0.190801	2.07997	-0.0462751	0.332477	-0.855364	0.277702	0.0270431	-0.674239	-0.0267935	-1.15255	-0.555865	-0.956986	-0.155957	0.772023	-1.79044	-2.01668	-1.22659	-0.316351	1.10065	-0.972926	1.63102	-1.35294	0.353285	-0.282525	-0.0489712	-0.26233	-1.21146	-0.717413	0.531127	-0.2405	0.451862	-1.04929	-0.545246
SETP11	-0.517872	-1.35121	-1.35653	0.0143724	-0.498201	0.804259	-0.460833	-1.60457	-0.251748	-0.623183	-1.07177	-0.961084	0.311526	-0.586947	-1.45461	-0.339999	-0.504144	-1.19007	0.0528024	-0.512002	1.99944	-0.323945	1.42529	1.91384	2.53485	-0.448691	0.0310958	-1.00036	0.30267	-0.624973	-0.736047	-0.497946	1.13712	-1.43795	0.194026	1.18179	0.866255	1.31289	-0.654992	-0.350724	0.735941	1.15063	0.0112422	1.52127	0.152111	-1.29244	0.562363	0.876418	-0.00476315
GAL	-0.380742	2.10653	-0.666194	-0.666194	-0.529184	0.946537	-0.666194	0.55598	1.36589	-0.448867	0.150652	-0.495632	-0.481045	1.38201	-0.27335	-0.105814	-0.44581	5.53862	-0.666194	0.100773	-0.666194	0.400987	0.802553	-0.666194	0.453476	0.0796618	-0.440515	-0.666194	0.312358	0.555589	-0.666194	0.67939	-0.666194	0.783565	-0.191655	-0.666194	-0.666194	-0.666194	-0.666194	-0.0464824	-0.196755	1.51161	-0.385928	-0.666194	-0.666194	-0.154955	-0.117488	0.764696	-0.666194
TUFT1	2.35405	0.438986	0.188988	-0.430293	-0.478922	0.956765	0.739806	-0.404817	-0.146235	-0.572508	0.865467	0.559108	-0.173506	0.455755	2.08231	0.78622	-0.114399	3.75224	0.663136	-1.8068	-0.448292	-0.245589	-1.31878	-0.313993	-1.40245	-0.292201	-1.0468	0.509915	0.284954	-0.642759	0.752225	0.427265	0.0362093	0.138651	2.2942	0.101399	0.301248	-0.59911	-0.158968	0.159855	-1.52769	0.0205525	-0.36187	-0.641327	-0.251426	0.358032	-0.0609636	-2.25289	-0.0101725
MTHFD1	0.566586	1.75577	-0.54661	0.799064	1.86432	-0.727584	0.229	-1.34938	-1.52834	1.32351	1.15026	0.489743	-0.910485	0.924218	0.498472	2.68057	1.18473	0.737207	-1.51057	-0.331967	-1.28213	-0.233461	-0.585821	0.0207088	-0.211223	-0.352513	-0.239011	-0.276812	-0.0410358	-0.400369	-0.664207	0.154489	-1.31615	-1.25313	0.635935	0.0788728	-1.30531	-1.60261	-0.0954357	0.0235771	-0.4803	-0.194154	-0.811008	0.522673	1.51853	1.24668	0.424075	0.252963	0.162626
WNK1	0.0499237	1.54179	-0.696714	2.06782	-1.35846	0.82015	0.617268	-0.293526	-0.558589	0.198319	-1.23971	1.55321	-1.56555	1.07172	1.36151	1.95695	0.538492	2.13778	-0.197938	0.412027	0.116538	-0.0479376	0.315698	-0.0126217	-0.351772	-0.0785578	-0.922239	-1.26409	0.641677	0.068643	-1.79187	-1.92324	-1.06767	0.0674759	0.636491	-1.21893	0.935087	-1.52015	0.383776	0.620845	-0.0848139	0.0388994	-0.857129	-0.428233	-0.92152	-1.29472	1.17993	-0.461572	-0.0262998
SIK2	1.79982	1.2801	1.28536	0.160395	1.17536	0.223675	-0.172956	0.539663	-1.28643	1.48947	1.58509	1.24256	-0.465065	0.736995	-0.4813	-0.449151	1.24929	0.954945	0.263628	-0.215636	0.752875	-0.753907	-0.487133	-0.124862	-1.11053	0.876253	0.148141	-2.09019	0.639131	-2.59561	-1.64297	-0.444214	-1.78871	-0.0299997	0.780252	-0.296998	-0.879846	-1.91869	0.190678	-0.54477	-0.116234	-0.284952	-0.292682	-0.17902	1.10648	0.497435	1.10761	0.421001	-1.49432
HECTD4	0.910753	1.54018	-0.894709	1.68962	-1.28815	0.259307	0.616652	-0.582415	-1.31067	-0.346551	-1.00755	1.50113	-1.53024	1.14522	2.29793	2.20972	0.425893	2.29132	-0.204558	0.546699	0.269391	-0.115967	0.361141	-0.434803	-0.592877	-0.498872	-0.93032	-0.801553	0.134941	-0.633661	-1.2917	-1.36019	-0.973801	-0.152198	1.5814	-0.773313	0.226538	-1.79905	-0.136705	0.432836	-0.422401	0.343933	-0.787465	-0.726656	-0.70369	-0.0378785	0.52563	-0.394156	-0.492393
PDCD1	1.79994	-0.0122329	0.225609	-0.672754	2.49567	-0.433895	0.0593661	0.725877	-1.05411	1.25195	1.44218	0.341148	-0.57075	1.90561	-0.283387	0.368422	2.73058	-1.45472	-0.662046	-0.341974	-1.27644	1.1797	-0.272583	-0.224505	-1.24442	0.335175	-0.0174018	-0.622238	-1.17276	-1.58449	-0.775559	0.213775	-0.942514	-0.299583	0.628869	0.737205	-1.04992	-0.985892	0.0500553	-0.866736	-0.792719	-0.440647	-0.774868	0.304987	1.41244	0.812697	-0.118468	-0.468902	-0.930208
TBC1D25	1.77335	1.66763	0.617786	0.943945	-0.153772	-1.14665	0.39628	-0.141698	-1.03578	0.320593	0.0512613	1.41707	-0.774117	1.10328	1.71706	1.48839	1.14473	1.67065	0.808888	0.907985	-0.218754	-0.903737	0.918852	-1.70427	-0.690886	0.300524	-0.669382	-1.40307	-0.0221032	-0.275245	-1.00024	-1.43944	-0.591583	-0.675582	0.702242	-0.706203	-0.774438	-2.47356	-0.172756	-0.807053	-0.249652	-0.71642	-0.575865	-0.564602	-0.306328	-0.368851	0.299146	0.046135	-0.540987
POLR1D	0.701997	1.89978	-1.91094	2.74713	-0.415219	0.0278515	1.30838	-0.350896	-0.795139	0.0442355	-0.302423	0.209714	-1.6296	0.974269	2.16009	2.3395	0.0934625	1.43756	-0.0182651	0.544632	-0.606351	-0.461207	0.333077	-0.2977	0.206803	-1.34464	-0.445902	-0.595081	0.718536	0.33411	-1.46502	-0.63814	-1.09909	0.305031	1.60255	-1.20855	0.75117	-1.06037	0.647956	-0.15714	-0.804047	-0.02362	-0.673082	-0.247316	-0.706112	-0.180687	-0.260148	-0.587183	-0.663716
E2F1	0.575479	0.818193	1.02464	-0.382181	-0.540709	-0.940306	1.29377	2.57347	0.58506	0.465663	0.319894	0.230896	0.270005	1.52089	0.879667	0.914178	1.48691	0.29531	-0.827817	-0.221899	-0.755779	0.952267	0.147331	-1.24234	-1.15017	0.203938	0.0584589	-0.690733	-1.62661	-0.411919	0.438809	-1.23308	-1.13474	-1.45875	0.243426	-0.898613	0.951986	-0.953799	0.959618	-0.667571	-1.5625	-0.731664	-0.0142422	0.349491	1.49394	0.759194	1.02504	-1.3071	-0.579164
MIR3945HG	-1.55606	-2.37105	-0.11526	-0.758834	-0.617195	1.01494	-0.618639	-0.00491983	0.383516	-0.472734	-0.423331	0.0827457	-0.487428	-1.4791	-1.64289	-1.12764	-0.620703	-1.82203	0.24476	0.472693	0.893103	0.302636	-0.62524	0.413112	1.14291	0.647286	0.577891	0.627037	0.0030923	0.234798	2.29276	0.681953	1.74716	0.180128	-2.05721	0.654188	0.00403913	1.29681	-0.831946	0.0323954	1.07256	0.689196	1.31847	-0.332161	-0.504611	-1.98922	-0.0228296	1.24532	0.440656
BSG	1.22649	1.74778	-1.45435	1.5829	-1.24159	-0.0206764	0.97667	0.199301	-0.908665	-0.58443	-0.899415	1.1054	-1.54293	0.0856209	2.47128	2.09167	0.498979	2.12464	0.539215	1.28565	-0.616654	0.264903	-0.424154	-0.607082	0.198604	-0.289195	-0.951829	-0.931956	-0.260402	0.919794	-1.3975	-1.05796	-0.0579371	0.419444	1.28826	-0.821383	0.450777	-0.600589	-0.20476	0.228375	0.0408467	0.117464	-0.461803	-1.11101	-1.27969	-1.03119	0.243005	-1.26982	0.0597094
TMEM115	2.06945	1.16824	0.169096	-0.891653	0.631923	-2.40167	-0.0091964	1.30253	-0.233393	0.130631	0.952675	1.94543	-0.630054	0.839275	2.10077	-0.0892877	0.951228	2.81315	0.309452	1.15424	-0.792712	-0.088371	-0.579707	-0.640896	-1.78547	0.732998	-0.13458	-0.58241	-0.234898	-1.35561	-0.0448957	0.286949	0.732815	-0.777403	0.944589	-0.689667	-1.08212	-0.503521	0.161594	-1.53372	-0.361998	-0.68004	-1.09694	-1.54382	-0.248851	0.082067	-0.140484	-0.760911	-0.640247
TAX1BP1	0.192713	1.48634	-1.36007	3.74618	-0.487537	0.209736	1.42752	-1.19803	-0.11697	-0.590845	-0.381983	0.813337	-0.524826	1.12324	1.61216	2.29423	-0.48203	1.6774	-0.599223	0.0318031	-0.510587	-0.74047	-0.170646	0.214613	0.319818	-1.24613	0.0394081	0.440067	-0.112998	1.07686	-1.55893	-1.45501	-0.365275	-0.417124	1.62616	-0.561684	-0.408125	-0.99121	0.291246	0.954197	-0.398889	0.0650471	-0.488238	0.474105	-0.122086	-0.171047	0.180479	-0.690881	-1.08796
BCL9L	1.32489	1.72539	1.75125	0.38512	0.703556	-0.927504	-1.11193	0.861677	-1.67367	1.50471	0.289445	1.5422	-0.876479	1.45646	0.459814	0.0448781	1.28871	0.887805	0.648812	0.828669	0.375311	0.453932	-0.263911	0.084475	-0.79585	0.920886	-0.78005	-2.02551	0.436361	-1.09348	-1.23433	-1.40675	-1.48736	-0.536577	0.395278	-0.665817	-0.472613	-1.90464	-0.0122974	-0.127381	-0.397899	-1.07084	-0.455471	-0.708293	0.375632	0.398926	1.13606	0.415628	-1.53847
SKI	0.70537	1.00099	1.85146	0.949532	0.714613	-1.12514	-0.766614	1.56799	-0.619066	1.7799	0.102628	1.77414	-0.0218707	0.56505	0.805058	-0.555666	0.692008	1.0484	0.160567	-0.450774	0.140455	0.699481	0.0206196	-0.134578	-1.59058	1.14862	-1.07786	-1.18137	0.850974	-2.21581	-0.957259	-1.84413	-1.6964	0.674314	-0.49634	-0.706143	0.153492	-2.26732	-0.147057	0.0531213	-0.113835	-0.239445	0.0162741	-0.302972	-0.255598	-0.0434718	1.30044	0.651757	-0.525752
TGIF1	1.67605	1.2806	0.71659	-0.554486	1.56156	-1.34448	-0.182148	0.297909	0.123791	1.23545	2.28422	0.40847	0.194528	0.47575	-0.662537	-0.0314573	2.88247	0.557893	0.59564	0.573802	-0.257271	0.822972	0.0605932	-0.066209	-0.390334	-0.731787	-0.803672	-1.3038	-0.419039	-0.749008	-0.836325	1.01468	-0.401236	0.758934	1.24116	-1.20904	-1.8872	-1.72471	0.444285	0.294723	-0.4674	0.0174951	-0.176924	0.485183	-0.246021	0.0629392	-0.45925	-1.37329	-0.441444
H2AFJ	0.925662	1.71334	-1.30003	1.36267	-0.512038	-0.375186	1.04394	0.689114	-0.784346	-0.79826	0.574494	1.11481	-1.83211	1.58114	3.02332	1.49191	0.31214	1.25819	-0.18783	0.946304	-1.85612	0.0182838	0.460701	-0.280078	-0.605256	-0.240924	0.100743	-0.0728484	-0.978433	-0.215952	-0.611635	-0.322334	-0.114283	0.187056	2.07531	-0.403572	-0.140602	-0.444331	0.162844	-0.326775	-1.15444	-0.636597	-0.664545	-0.537568	-0.565411	-0.491471	0.582619	-2.33213	-0.768893
BCAM	0.87685	1.58673	-0.766793	1.38758	-1.45676	-0.00516483	0.964711	-0.405024	-1.16288	-0.666163	-1.20396	1.31249	-1.27595	-0.00735951	2.46543	1.95559	0.0387796	2.74263	0.593726	0.637088	-0.267382	0.269459	-0.110943	-0.711354	0.515778	-0.319325	-0.584	-0.764498	-0.572312	1.01483	-1.13471	-0.568628	-0.00675462	0.577775	0.42681	-0.59128	0.403776	-0.839723	-0.438452	-1.3809	-0.383502	0.902554	-0.260225	-0.612365	-1.29576	-1.13117	0.73111	-0.91755	0.408213
PARVB	0.466713	0.703413	0.879776	-0.674731	0.23264	-2.71251	0.738489	0.571672	-0.319516	0.938465	0.470272	0.291598	0.525306	1.58009	2.0778	-0.140684	2.85482	0.906833	-0.907096	0.00301196	-0.689966	0.870849	0.642186	-1.39133	-0.677013	-0.324988	-0.271459	-0.407993	-0.227492	0.288529	-1.04222	0.225112	-1.14817	-1.46258	0.543573	-1.15712	-0.0508853	-0.817563	0.798668	-0.217699	-1.17491	-0.482519	0.442947	0.360738	-0.0784771	0.364534	0.0760572	-0.890701	-1.07334
SIPA1L3	0.945387	2.42843	1.39046	-0.15001	0.13854	-1.37193	-0.170875	0.966267	-1.53426	1.42286	-0.180027	2.42917	-0.120193	1.28109	0.62653	0.275556	0.96602	0.441919	-0.307768	0.469916	0.170356	0.605625	-0.576397	-0.155407	-1.16916	1.53143	-0.713964	-1.70089	0.432776	-0.990946	-1.15276	-0.976088	-1.26334	-0.536634	-0.43823	-0.527817	-0.907261	-2.02684	0.00920724	0.135528	-0.158067	-0.385572	-0.157299	-0.47858	0.255118	0.509895	1.03525	0.353335	-0.820005
SYT11	1.26179	1.06902	1.34174	-0.492592	1.68281	-0.609636	0.991182	-0.0522706	-0.0851422	1.40788	1.77754	2.35691	-0.0977943	1.12411	-0.879601	0.0983846	0.459663	-0.573718	-0.615089	-0.143847	-0.88824	-1.17011	-0.0726913	0.234834	-0.982789	0.365537	0.993987	-0.161628	0.136007	-0.172626	-0.316258	-0.239321	-1.9726	-0.863988	0.0670252	-0.244091	-0.659574	-0.906599	1.09818	-1.41462	-1.23151	-1.32262	-0.475825	-0.291006	1.80186	1.51858	0.040067	-1.41705	-1.864
SLC7A1	1.16028	1.34242	-0.078994	0.644969	0.889334	0.28973	-0.262218	-0.961006	-0.936657	1.12657	0.974707	0.901018	-1.63853	1.54517	0.877608	1.35243	0.897496	1.8758	-0.899388	0.80948	0.0918462	0.556238	-0.318963	-0.30401	-1.24313	0.389059	-1.07047	-0.317345	0.0590841	-1.52374	-1.07634	-1.83352	-0.850358	-0.739576	1.11595	-0.865205	0.162035	-2.619	0.0674251	-0.535539	0.278134	-0.117919	-0.864483	-0.709777	0.720439	0.531247	1.28937	-0.724184	-0.00158525
PFKM	1.19773	1.70401	1.11676	0.0140961	0.512086	-0.938671	1.18385	-0.485666	0.411126	0.570566	0.326397	0.3906	-1.21254	-0.149116	0.150413	1.28375	2.30309	1.74985	-1.69013	0.6779	-0.950517	0.545652	-0.143197	-0.159877	-0.203492	0.312265	-0.119062	0.681729	-0.937894	-0.117369	-2.64313	-0.258723	-0.828276	-1.71517	1.24434	0.293088	-0.925973	-1.27411	0.202049	-1.41758	-0.408014	-1.44548	-1.26727	-0.233308	0.638463	0.779317	0.308399	1.53339	-0.184354
IFIT1B	-1.08814	1.02448	-1.29426	1.77932	-1.79649	-0.107975	1.34255	0.487412	-0.110198	-0.765101	-1.92004	0.78878	-1.75532	1.09136	1.66354	2.52017	0.879043	1.53344	0.143062	0.785939	0.380973	0.104377	0.311122	-0.264341	0.079137	-0.391158	-1.05559	-0.94898	-0.146631	0.675309	-0.272976	-1.2307	-0.506497	0.186027	0.653067	-0.320006	0.214708	-0.64156	0.404257	1.72051	-0.0240346	0.699351	-0.456376	0.028849	-1.39991	-1.48823	0.272029	-1.22895	0.173716
BCAS3	1.88644	1.62923	-0.603309	1.14417	-0.661077	-0.0819199	1.1078	-0.602581	1.22647	-0.860385	-0.553465	0.0172309	0.587837	1.91654	2.44215	1.13499	0.247925	0.802185	-0.0389176	0.284686	-0.332127	-2.19301	-0.0243116	-0.0694283	-0.921975	-1.74284	-0.612481	-0.291488	-0.0346829	-0.785776	-1.31785	-0.293084	-0.61982	-0.0748412	2.49071	-0.523603	0.400877	-1.60392	-0.342485	-0.496887	-1.77332	0.0337549	-1.47883	0.135256	-0.267521	0.648798	-0.648554	0.969532	0.316586
MIR210HG	0.863445	-0.502581	2.37005	-0.356025	0.821269	-0.469739	-0.395935	0.342384	-1.09315	0.892565	1.6672	1.44126	0.754628	1.13102	-0.427089	-0.46943	3.8581	-0.160061	-1.09315	-1.09315	0.656857	1.16126	0.298305	-0.757869	-0.442822	0.570841	-0.703588	-1.09315	-0.000796233	0.0532339	-0.39189	-1.09315	-0.12847	-0.618157	-0.471978	-0.736376	-0.307979	-1.09315	0.632832	-1.09315	0.547664	1.02155	-1.09315	-0.93273	-0.560129	0.101593	-0.593194	-0.325299	-1.09315
PLXNB3	0.210762	0.766817	1.32847	-0.352024	-0.220489	-1.34212	1.26751	2.02326	0.217744	1.30766	0.872538	0.349289	0.866546	1.49909	1.80745	-0.0833588	1.58377	0.039159	-0.468002	-0.459591	-0.962423	0.495317	0.850046	-0.687137	-1.40612	0.0258573	-0.681471	0.583268	-0.614965	-1.33389	1.04258	-1.29281	-1.65849	-1.20475	0.0630169	-0.950698	0.119594	-1.12326	1.29233	-0.578385	-1.25144	-0.971791	-0.561849	-0.219172	-0.475492	0.499452	-0.973879	-0.365332	-0.233672
AP2M1	0.0298382	1.80985	-1.19778	2.72882	-0.488823	-0.370692	1.35233	0.246212	-1.0464	-0.410958	-0.269225	0.898623	-0.945578	1.16715	2.31328	2.58916	0.230443	1.74734	0.290828	0.843161	-0.908933	0.365596	0.0313616	-1.28706	-0.213339	-0.519995	0.0421919	-1.0496	-0.652219	0.181471	-1.16578	-0.537642	-0.681973	0.409558	0.102341	-0.888156	0.620389	-1.20384	0.223366	-0.323017	-0.33848	-0.193492	-0.788063	-1.12871	-0.5823	-0.871444	0.0970463	-1.20158	0.0381131
DNASE2	0.917677	1.76688	0.437962	-0.835716	0.567191	0.237457	1.48406	0.601156	0.478982	0.0690133	1.23717	1.3139	-0.591599	1.31182	1.40047	1.0789	-0.104728	0.679751	-0.547113	0.20185	-1.68206	-1.37493	-0.199309	-0.535223	-1.12934	0.0821686	0.916872	-0.820878	0.475743	0.403492	-0.995678	1.3932	-0.873162	-1.08301	0.831293	-0.95765	-0.964527	0.410201	-0.69109	-1.11831	-1.27253	-1.38335	-1.81774	-0.988745	2.06626	1.8862	0.596327	-0.703618	-1.25896
NEIL3	-1.12035	0.22137	-0.88477	-0.226968	-1.66024	0.680987	-0.499602	-0.790699	-0.567228	-1.63021	-2.52084	-0.642305	-0.332111	-0.505432	0.575948	-0.622642	-1.67946	-1.06288	0.948421	0.130471	0.690956	-1.00275	1.33942	-0.067272	0.0479671	-2.03464	-0.616895	0.677367	1.37007	0.94129	-0.514065	-0.701428	-0.534602	1.23249	1.19115	-0.796749	1.05711	-0.634657	0.0283251	1.43302	1.02742	1.4578	0.713187	0.420801	0.355277	0.316239	-0.431801	0.670751	0.187984
TMEM183A	0.958962	1.54944	-1.74552	3.01945	0.147497	0.279306	0.736422	-0.456289	-0.747624	-0.459342	-0.469203	0.431259	-1.25882	1.42955	2.62283	2.12279	0.634533	1.75977	-0.0735076	0.699473	-1.63986	-0.61627	1.23583	-0.40846	-0.579058	-1.27058	-0.157764	-0.58978	-0.00560229	0.19161	-1.16535	-0.284786	-0.877124	-0.758749	1.13321	-0.981164	0.123782	-0.522771	0.0861282	-0.0934318	-0.467664	-0.147554	-0.543191	0.00279805	0.0656769	-0.0398688	0.507379	-1.00665	-1.10228
OTUD5	0.442269	1.04439	-0.14424	1.73511	-0.104712	-1.85333	0.83997	0.66984	0.10507	0.250378	-0.401541	1.75458	-0.37705	0.715583	2.44528	2.26689	0.912033	2.15344	0.307444	0.206955	-0.0635309	-0.137129	0.539533	-1.17715	-0.834303	-0.0279371	-0.474409	-1.19465	-0.227248	-2.05422	1.0894	0.506145	0.0288134	0.0370348	0.647598	-0.729555	-0.803547	-1.53747	-0.500688	-0.900775	-0.537373	-0.791695	-0.980467	-1.61792	-0.749726	-0.428398	-0.228482	-0.542601	-0.546688
AGO1	1.53466	2.02126	2.78922	0.0965211	0.353473	-0.484272	0.416673	-0.0566663	-0.663656	1.13452	0.830982	0.796051	0.686481	0.966312	0.176393	-0.989368	0.32364	0.538206	0.593682	-0.620426	-0.189415	-0.658546	0.16708	0.582346	-1.27337	0.988752	0.478359	-1.34135	0.572753	-1.47339	-1.07067	-1.18231	-1.70733	-0.343207	0.584858	-0.473318	-0.819643	-2.21823	0.617389	-0.785793	-0.330035	-1.35459	-0.490179	0.0372636	1.31965	1.27949	0.613269	0.376173	-1.17212
EMID1	2.83444	-0.135771	-1.00607	1.77436	-0.836498	0.219847	1.51519	0.162488	-0.331181	-0.00507134	-0.540957	1.05759	-1.18755	1.47783	1.54354	1.3603	0.814881	2.18693	-1.16103	0.0804207	-0.236315	-0.846938	0.207108	-1.18054	-0.335756	-0.860528	0.363158	-1.07982	-0.324723	-1.34362	-0.997442	-0.254092	-0.497	0.0944889	1.26654	-0.806172	1.3421	-0.454372	0.380027	1.89425	0.204112	-0.70037	-0.488684	-0.928606	-0.778069	-0.263172	-0.70221	-0.187767	-1.34362
WASF2	0.0657904	1.63023	-0.402064	2.15686	-1.20917	0.540381	0.561296	0.152624	-0.234098	-0.0524734	-0.362758	1.67374	-1.27957	0.977812	1.65696	2.27204	0.13178	2.07695	0.523338	0.994006	-0.494524	0.23457	0.24228	-0.780408	-0.371607	0.0805559	-0.274601	-1.13318	0.520314	-0.272379	-2.35153	-1.50119	-0.792551	0.141782	0.028449	-1.35693	0.930783	-1.68916	0.121954	-0.676658	-0.388917	0.315039	-0.444251	-1.052	-0.906331	-1.17119	0.876991	-0.873149	-0.0685592
ME1	1.48276	1.02292	1.55043	-0.561039	1.24832	1.05293	2.23093	0.156976	0.796229	0.241427	2.14715	0.025676	0.65314	0.0670691	0.955798	0.445326	-0.666684	-0.0228864	-0.752446	-0.454912	-0.724487	-1.40685	-1.40685	0.030359	-0.732227	-0.917214	0.111369	-0.68478	-0.263555	-0.547031	-1.0654	-0.4431	-1.40685	-0.869384	0.18568	-0.374182	-1.02002	0.993471	0.214503	-0.762623	-0.66367	0.0965886	-0.762273	0.770374	2.81864	1.39121	-0.536342	0.448052	-1.40685
GATAD2B	1.96025	0.424675	2.85692	0.389425	0.490921	-1.13204	-0.543156	-0.210319	-1.02772	1.71077	0.375133	1.94635	0.684684	0.758775	0.353691	-0.707618	1.44288	1.3502	0.821554	-0.387057	-0.810103	0.500698	-0.372948	0.137318	-1.26326	0.28968	-1.14107	-0.621034	1.23562	-0.998122	-1.01835	-2.11252	-1.11182	0.0355382	0.303396	-1.56599	0.488668	-1.15259	0.542336	-0.13542	-0.700008	-1.53085	-0.239763	-0.195111	0.702363	0.714823	0.812367	-0.342348	-0.20263
CTNNAL1	1.54217	1.30118	-2.40046	1.86772	-0.827787	1.00408	1.58203	-0.0861497	-0.809304	-0.248493	-0.288718	0.378687	-1.81713	1.45957	1.62866	2.0743	-0.423006	1.3361	0.0682088	0.903643	-0.331387	-0.135685	0.635644	0.0688653	-0.331002	-1.49753	0.14338	-0.174674	0.171388	0.176282	-1.41678	-1.44499	-1.2175	0.204606	1.58268	-1.08374	0.800828	-0.931969	0.189926	-0.00459341	-0.43801	-0.108121	-0.31611	0.127948	-0.266077	-0.727027	0.403419	-0.230776	0.36858
H1F0	1.22828	0.389234	-1.15674	0.2279	-0.97612	0.099905	1.29685	-0.280193	-0.0277828	-0.833898	0.317212	0.822753	-1.90502	1.4784	2.04847	2.10639	1.49627	2.30512	-0.296762	0.986151	-0.654469	-0.166572	0.651277	-0.190398	-0.0888951	-0.863605	-0.142666	0.1584	0.652884	-0.565553	-0.5143	-1.50381	-1.2123	0.70091	1.4048	-1.32258	1.14061	-0.807694	0.162875	-1.54689	-0.610518	-0.268206	-0.8025	-0.27404	-0.369843	0.15799	-0.404215	-0.843285	-0.083003
ASNA1	0.750376	1.87434	-1.29633	1.59186	0.557169	-1.84082	0.789355	0.746294	-0.696247	0.100195	0.163238	1.25123	-0.5397	1.6634	2.17591	1.76821	0.497755	1.7088	0.112914	1.18982	-1.23869	0.00971766	0.0179229	-1.28814	-0.31257	0.338913	0.135395	-0.923936	-1.09944	-1.48326	-0.370408	1.6932	0.0509468	-0.697093	-0.53564	0.0475998	-0.903462	-0.467616	0.108844	-0.727091	-0.456507	-0.562496	-0.944563	-0.963614	-0.458824	0.278071	0.011021	-1.06055	-0.652674
APOL6	-1.29491	-2.21193	-1.5398	-0.697242	0.510092	1.24412	0.314247	-0.907254	-1.91356	0.404105	-0.801423	-1.09273	-0.358522	-0.721165	-2.07246	-0.73884	-0.871008	-2.23738	0.0424445	-0.730859	1.60298	0.0918625	-0.0492568	1.01095	1.88496	-0.0879136	0.677808	0.367968	1.186	0.829181	1.25163	-1.14879	0.533786	-0.0888764	-0.270001	1.32363	-0.326203	1.11648	-0.336447	-0.466768	1.43415	-0.00633295	1.43717	0.180358	0.32388	-0.515808	0.0795397	0.70855	0.248443
CAPRIN2	0.906301	0.637098	-1.35002	2.98204	-0.425978	1.40418	1.12881	-0.769269	-1.56877	-0.710146	-0.576372	1.23466	-1.38294	0.394796	1.86809	2.1883	-0.378401	1.38746	-0.112441	-0.0623136	-0.184767	-0.609127	0.125675	-1.01377	0.0761275	-1.52355	0.703026	-0.0687769	0.289182	0.344397	-1.77513	-1.57073	-1.20121	0.722675	1.18183	-0.732389	0.327744	-1.44226	0.255845	0.420538	0.424352	0.807273	-1.15492	-0.353114	-0.280865	0.559208	-0.0802155	-0.00756768	0.0415905
HCAR2	-2.02321	-2.76111	-0.261764	-0.569265	-1.07787	0.213199	-1.32673	0.790491	-0.131061	-0.134344	-1.09789	-0.213856	0.403529	-0.962334	-1.15457	-1.79785	-0.0454962	-1.35821	0.672981	0.19588	1.1312	1.02502	0.221579	0.81437	0.797395	0.498485	0.036785	0.399448	0.583671	-0.0398637	2.25197	0.4694	1.70435	0.476081	-2.16457	0.593379	-0.310747	0.882162	-0.796692	0.0754313	1.02623	0.583034	0.678213	0.0137487	-0.699826	-1.43101	-0.659457	0.595995	0.879489
AC008040.1	1.64852	1.43002	-0.696893	1.91415	-1.16002	0.41168	0.632166	-1.35368	0.0442444	0.353181	0.295192	1.23538	-0.64869	-0.329369	1.85567	2.23451	0.34661	2.41644	0.0317343	0.425139	-0.336775	-1.23266	1.75188	-0.530394	-0.865472	-0.421104	-0.190388	-1.24337	0.101627	0.457975	-1.05033	-0.683699	-1.86316	-0.844511	0.507809	-0.176129	0.885903	-1.21698	0.855045	0.334013	-0.748478	-1.02942	-1.06321	-0.184939	-0.491641	-0.952971	0.0253653	0.0477483	-0.379839
EIF2AK4	1.66299	1.05255	-0.280856	1.32608	1.29825	0.487094	1.58246	-2.2379	-0.177738	0.460201	1.28167	0.748071	-1.88124	1.08103	0.200295	0.93494	1.26863	0.877431	0.233148	-0.0869416	-1.11523	-0.910301	-0.824913	0.436793	0.332788	-0.943877	0.0368368	-0.293904	0.200542	0.0175881	-0.855155	-0.741713	-2.14061	-1.36077	1.10542	-0.163846	-1.40979	-1.03284	-0.0176192	-0.804073	-0.474691	-0.313657	-0.814644	0.735251	1.26706	1.6544	0.728719	0.476507	-0.746809
TGFA	-1.47282	-2.80296	0.421831	0.040684	-0.608716	0.674531	-0.914418	0.173976	0.154548	-0.777187	-1.14065	-0.60791	0.232127	-1.92275	-1.34884	-1.79022	-0.943167	-1.04791	0.271335	0.0837643	1.01424	0.0381987	0.493083	0.530311	1.0416	0.271495	0.368712	1.13497	0.101626	0.734794	1.31152	-0.67097	0.402292	1.4274	-2.04607	0.803232	0.851368	1.11781	0.00907939	0.536372	1.62272	0.560824	1.14876	0.372124	-0.471958	-1.68921	-0.20023	0.729355	0.596274
ARL4D	-0.561981	1.55407	2.2796	-1.11474	0.424409	0.469124	0.125218	-0.106291	1.46359	0.806441	-0.409227	3.90134	0.414486	-0.392296	-0.31959	1.23163	0.987907	-0.322371	-1.48841	-0.037217	-1.46679	0.921571	-0.936442	-1.14827	-1.42004	-0.227336	-0.0634473	1.4395	0.159099	-0.788142	0.222595	0.505686	-1.28302	1.61421	-0.281085	-0.193697	-0.175822	-0.384746	-0.236194	0.994189	-0.00188199	-0.00722028	-1.34676	-0.515593	-0.358191	0.395504	0.590405	-0.210667	-1.04808
VPS51	1.57495	1.66735	-0.0160738	-0.243533	1.2129	-2.96358	-0.363094	0.820715	-0.583033	0.619488	0.553435	0.363961	0.0439623	1.12706	1.7172	0.76134	1.71066	2.12838	0.885589	1.00662	-1.23652	-0.449012	-0.459505	-0.801131	-0.671126	-0.14043	-0.0314872	-1.51168	-0.148831	-1.51076	-0.827858	0.982372	-0.275934	-0.682391	0.457699	-0.769902	-0.962665	-1.35555	0.218009	-0.256567	-0.851515	-0.525409	-0.499444	-1.06222	-0.010944	1.04007	-0.36985	-0.218008	-0.125524
RUNDC3A-AS1	1.83592	0.536205	-0.618956	3.96206	-0.895044	-0.295526	0.43226	-0.278091	-0.596707	-0.384056	-0.535699	1.65014	-0.788766	0.360275	2.72558	1.31689	-0.196988	2.35325	0.125878	-0.202444	-0.957449	-0.380682	-0.104031	-0.133588	-0.686009	-0.39804	0.167011	-0.66571	-0.0808482	-0.957449	-0.567882	-0.957449	-0.957449	-0.00917312	0.918941	-0.499596	0.929009	-0.652532	0.841761	-0.501728	0.0845958	-0.557083	0.00255237	-0.875146	-0.0390075	-0.659531	0.865643	-0.957449	-0.201464
GHITM	0.482415	0.542196	-1.3613	2.35137	0.122829	-0.60418	1.54169	0.225215	-0.270925	-0.387355	-0.120415	-0.198848	-0.395481	0.838737	2.73878	2.95424	-0.473461	2.28949	-0.284602	0.404089	-0.928996	-0.383295	-0.561688	-0.308641	0.101739	-0.935297	0.167273	-0.258667	-0.951088	0.374871	-1.01386	0.457972	-0.491863	-0.556772	2.34668	-0.243748	-1.24714	-0.992561	0.199534	-0.093142	0.125047	-0.713061	-0.193688	-0.113926	0.145129	0.310215	-0.148359	-0.975383	-0.844154
ZNF609	2.10845	1.38454	1.78864	0.000734723	0.6914	-1.04075	-0.0574	-0.440963	-1.04565	1.31592	0.919386	0.820353	-0.796969	1.05964	0.296181	0.0924381	1.58515	1.23656	0.756985	-0.262528	0.282909	-0.244302	0.830545	0.209412	-0.564362	0.304465	-0.370087	-2.37362	0.302599	-2.14797	-0.224524	-0.897639	-1.59233	-0.681939	1.0399	-0.814646	-0.577781	-2.05072	0.811006	-0.388455	-1.17076	-1.11161	-0.532646	-0.583991	0.505542	0.843512	0.994196	0.570428	-0.835285
NCOR2	0.677167	1.62992	1.3218	0.0650288	0.0791867	-0.765605	-0.00646884	1.33487	-0.470958	0.938611	0.627108	1.42036	-1.17571	1.438	-0.064173	2.55542	0.688519	0.426356	0.23167	0.307472	-0.10351	0.38204	-0.328224	-0.374814	-1.75028	2.05945	-0.0233979	-1.69938	0.177522	-1.09076	-1.27793	-0.174079	-1.22427	-0.264163	-0.335625	-0.570504	-0.60423	-1.32862	-0.221934	-1.19261	0.00765392	-0.312445	-0.508553	-1.18877	0.143113	0.301818	1.81737	-0.0440549	-1.98396
SOX4	1.70445	2.26079	0.573928	0.657434	-0.117801	-0.777415	0.0718581	0.692836	-0.0386683	1.27616	0.611049	1.44686	-1.53597	1.71938	0.183576	0.323788	1.27187	0.161885	-1.06217	0.954289	-0.880238	-1.24232	0.506467	0.504275	-0.289843	1.33061	0.148218	-0.632835	0.116289	-0.501893	-1.33265	-1.47269	-1.06989	-0.999655	1.26077	-0.75235	-0.381059	-1.66174	0.242333	0.291615	-0.0800128	-1.13159	0.131932	-0.0553064	0.701843	1.61145	0.10061	0.623465	-1.40343
AC243967.2	1.19987	-0.684543	-0.317014	0.399807	2.53981	-0.202043	0.193245	0.945571	2.02861	-0.322698	0.804835	0.0600252	0.317261	-0.493901	0.502734	0.640896	0.350084	3.6662	-0.585758	-1.20549	0.751381	0.340232	-1.20549	-0.648542	0.412492	0.969049	-0.863863	-0.33197	0.477133	-1.20549	-1.20549	-1.20549	1.23888	-0.787892	0.0568338	0.0760637	-0.509105	1.34155	0.361291	0.0711327	0.0448804	-1.20549	-0.419673	-1.20549	-1.20549	-0.315845	-1.20549	-1.20549	-1.20549
LDLRAD4	2.18259	0.895438	1.94038	0.752499	0.0955577	0.0107543	-0.644466	0.149027	0.693826	1.36439	1.11369	-1.28561	0.88587	0.13071	-0.846228	-0.319651	2.02871	0.48732	-0.945666	-0.555757	-1.11311	0.930633	-0.392154	0.41966	-1.29889	-1.15173	-0.669638	-1.07196	0.556871	-1.01779	-1.23109	-1.36166	-0.470314	-0.322147	2.04936	-0.146367	-0.0184684	-1.51205	0.445857	-0.958804	0.0707319	-0.547615	-0.404247	0.254144	1.36548	0.992692	0.302612	1.17027	-0.703475
MARF1	0.233578	2.30537	-0.0395015	3.11132	-1.35829	0.788867	0.0596076	-0.579236	-0.170563	0.349975	-1.36867	1.19615	-0.380395	0.354536	1.39761	1.65379	0.107229	2.2157	-0.246624	0.245177	0.0118688	-0.784417	-0.146214	-0.0383606	-0.386038	-0.379545	-1.02771	-1.18024	1.26247	-0.0755015	-1.54516	-2.5648	-0.578963	0.255437	0.561938	-0.989496	0.981059	-1.46278	0.3166	0.322947	-0.264885	-0.0384757	-0.83717	-0.397837	-0.504281	-0.556969	0.271938	0.0202823	0.0714565
HBD	1.38308	0.134216	-1.49603	2.8491	-0.66352	0.347437	1.36033	-0.484422	-0.667333	-0.796068	-0.968983	0.818165	-0.981853	0.60456	2.58705	1.48982	0.161295	2.09174	-0.181585	0.153746	-0.273539	-0.304235	0.781796	-0.693958	-0.0335322	0.0222774	-0.586051	-1.13222	-0.296915	0.755219	-1.56934	-1.56934	0.0175923	1.1073	1.72524	-0.288791	0.902272	-0.776449	0.218394	0.939676	0.468639	-0.594249	-0.625979	-1.09406	-0.930488	-0.408335	-0.38415	-0.958276	-0.302532
ARG2	2.65654	0.733271	-0.54856	0.688834	-0.821055	-0.366777	2.14607	0.0712479	-0.450401	-0.126455	0.372366	-0.311426	-0.46593	2.20183	1.42307	1.76833	0.891397	2.2815	-0.980379	-0.385847	-0.680086	-0.147564	0.0122825	-0.833979	-1.08919	-0.934016	-0.783097	-0.123639	-0.909836	-0.691526	-0.46162	-0.906496	-0.448351	-0.370981	3.15362	-0.656536	-0.0216929	-0.574828	0.378615	-0.475026	-0.720287	-0.902324	-0.404724	-0.259513	0.108483	0.939119	-0.151	-0.462048	-0.384801
AC073172.1	1.03137	-0.0783814	2.33824	-1.12735	0.0473933	-0.027296	0.219865	0.793151	3.47994	0.124631	0.930409	0.411469	2.0168	0.211793	-0.230921	-0.242486	-0.78277	0.209117	-0.349543	0.0947062	-0.691087	-1.50462	-0.632867	-1.09059	-1.38284	0.586131	0.262774	1.0117	0.364179	0.63798	-0.459016	0.106952	-1.50462	-0.150214	-0.154159	-0.337661	0.532322	0.71358	2.15798	0.128745	-1.22068	-1.03556	-0.397106	0.0780429	0.487078	1.16033	-0.365993	-1.00523	-0.4528
RHOT1P3	-0.711291	-0.400815	-0.872549	-1.32102	-1.33858	-1.25426	0.0323821	0.648577	-1.21513	-1.15474	-1.09049	-0.901678	0.202164	-0.731108	0.555952	-1.11735	-2.02343	-1.0339	0.672018	-0.075535	2.25098	-0.806121	1.96831	0.392585	0.0784411	-1.17465	-0.774889	1.07826	0.954258	0.854185	0.263564	-0.508672	-0.119902	0.747926	0.905038	-0.0542749	1.18054	-0.370491	-0.953211	0.765281	-0.136268	0.828405	0.436195	0.629402	-0.294203	-0.0729144	-0.191308	2.14282	0.802046
KCNJ2-AS1	-0.69351	-1.68347	-0.986819	-0.188089	-1.09719	1.21504	-0.959736	-0.674573	0.674334	-0.417022	-0.0505363	-1.22279	0.190647	-1.26338	-1.41164	-1.79606	-1.72273	-1.25209	0.365083	-0.7017	0.583545	0.378862	0.173413	1.13333	2.13889	0.353892	0.671249	1.07908	0.221017	0.484543	2.51146	-0.323733	1.93854	-0.920594	-0.972985	0.334449	0.00525649	0.860488	0.0762065	-0.107635	1.10464	0.132848	0.328103	-0.117744	0.278251	-1.11408	-0.551169	0.998238	0.10144
BAG6	0.0117553	1.71214	-1.37282	1.61467	-1.12929	-0.202634	0.880097	0.754089	0.164257	-0.660153	-0.771489	0.771663	-1.30447	1.71511	2.90311	2.37948	0.0789545	1.4926	0.670232	1.13072	-0.366067	0.226172	0.539788	-1.29231	-0.713905	-0.411124	0.0239687	-0.832354	0.143658	0.0730038	-1.10771	-0.294856	-0.406142	-0.0243694	1.04219	-1.24485	0.781772	-1.30418	-0.307291	-0.89176	-0.707352	0.336698	-0.858159	-0.844695	-1.03646	-0.64567	0.317332	-1.25653	-0.031313
PGPEP1	1.29686	1.25073	2.2609	-0.458872	0.474576	-1.70427	-0.178095	1.16979	-0.826172	0.895873	1.83429	0.673837	0.683825	1.07302	0.0683021	-0.340635	1.46722	0.561417	0.158442	-1.04961	-0.417442	-0.101377	-0.661462	-0.28116	-1.4928	1.17025	0.450074	-1.17253	-0.0928481	-0.942769	-1.59253	-1.33219	-1.66534	-0.372231	1.1528	-0.93246	-0.150039	-0.443491	0.769828	-1.24741	-0.581672	-1.24876	-0.689246	-0.56174	0.640889	1.1908	0.362622	1.31047	-0.872552
ADD1	0.683589	2.49665	-0.213961	2.31659	-0.375177	-1.10542	0.536559	-0.553306	-0.757187	0.557082	-0.110668	2.10593	-0.524556	0.974716	1.13106	2.48266	0.970682	1.80339	0.333426	1.17682	0.00342593	0.209596	-0.547411	-0.984634	-0.835074	0.41727	-0.48783	-0.573785	-0.261631	-0.777977	-1.17519	-1.17329	-0.869094	-0.0768599	-0.639607	-1.17568	-0.0350325	-1.26404	0.261365	-0.868111	-0.898514	0.288284	-1.15197	-1.16438	-0.762931	-0.541433	0.26518	-0.970374	-0.0311875
2023-03-02	0.168662	1.49016	0.0524879	1.87509	-1.8019	-0.727107	1.43863	0.931741	-0.138626	-0.557072	-0.51258	0.772599	-0.670025	1.35226	2.67786	1.61215	0.710041	1.63324	0.104794	1.11549	-1.50661	0.129437	-0.49874	-1.39126	-0.63903	-0.209686	0.143076	-0.166831	-0.768757	0.268991	-0.371916	-0.690414	-0.589383	-0.384998	0.670547	-1.72678	1.18554	-0.530902	0.75532	-0.96979	-0.779785	-0.300234	-0.453578	-0.903758	-1.497	-0.350774	0.250655	-1.99519	-0.122845
DNAJC4	-0.154095	1.31758	0.675765	0.151813	0.140054	-2.44335	0.431121	0.423041	0.855227	0.127264	0.353099	0.67017	0.731919	2.31082	2.10936	1.89036	1.22085	0.4292	0.214463	0.812574	-1.22909	-0.194342	-0.209745	-1.78806	-1.98814	0.22546	-0.0224692	-0.251323	-1.01656	-0.897357	-1.052	0.197217	-1.41411	-0.329832	0.922364	-0.901268	0.945929	0.0726963	-0.00797313	-0.39815	-1.60499	-0.272857	-0.433799	-0.608718	-0.328787	0.585935	-0.0646159	-1.62873	0.184126
ITPKB	1.30563	1.15293	1.86443	0.444217	0.959966	-1.60093	-0.72371	1.61785	0.163925	1.51584	6.06506e-05	0.522897	0.230198	0.959679	0.0973039	-0.845283	1.52104	1.12518	0.548414	0.71841	-0.103452	0.241408	0.296619	-0.0664627	-1.25444	1.26004	-0.804443	-2.02557	0.484094	-1.0243	-0.373967	-1.77108	-2.09331	0.104153	0.181779	-0.495957	0.073029	-2.06611	0.0967723	-0.53488	-0.862652	-0.936324	-0.765426	-0.360657	0.399931	0.641376	1.16645	0.122465	-0.864343
C1QC	-0.298787	-0.411923	1.28836	0.662384	1.23934	-0.255892	1.92691	0.87459	0.778238	0.963938	2.0698	0.942685	-0.663867	1.92094	0.170534	0.914737	0.707288	-0.83705	-1.42039	-1.01676	-1.05214	0.274308	-0.921414	0.0245853	-0.409049	1.51466	0.412606	-0.249465	-1.01093	-0.0883182	-0.53276	0.0763961	-1.35214	-1.3128	-0.800886	-0.224199	-0.622807	0.218257	0.682119	-1.47637	-0.639452	-0.216021	-0.780794	-1.66795	1.70175	0.728211	0.591973	-0.947376	-1.56144
SH3GLB2	1.0108	1.00278	-1.01034	1.59568	-0.086461	-0.978437	0.262905	0.488487	-1.14718	-0.208253	0.33109	-0.18132	-1.10531	0.812972	1.48229	2.18729	0.700292	3.57709	0.659608	1.00298	0.187121	0.325371	0.0793736	-1.23044	-0.850139	-0.253904	-1.02257	-1.50636	-1.5607	-0.0461822	-0.764276	-1	-0.922505	-1.18656	1.05734	-0.0630144	1.13024	-1.01	0.049313	0.308758	-0.278912	-0.0171241	-1.30817	-1.15409	-0.532734	-0.149174	-0.306481	-0.581009	-0.10651
GFOD2	0.289242	1.49091	0.160722	2.4155	0.0262187	-1.51407	0.384841	0.568666	0.0548779	0.122266	0.0306716	2.19325	-0.312131	-0.597401	0.930556	1.57046	0.306588	2.47033	-0.0708774	0.0595625	-1.30486	1.11881	-2.09251	-1.03285	-0.570904	0.392356	-0.21352	-0.00466746	0.218072	0.720731	-1.69845	-2.2928	-0.637403	-0.57352	1.27906	0.284273	1.49067	-1.23316	0.641409	-0.191725	-0.925713	-0.909688	-0.938426	-0.811996	-0.744441	-0.952419	-0.259581	0.0231384	0.699286
MIR3687-2	1.506	-0.107871	-1.16764	-1.41107	0.229534	0.0701418	1.39151	0.68971	0.741528	1.28871	-0.928677	0.492129	-0.0404816	-0.842096	2.37672	0.294566	-1.41107	1.65305	-0.708264	-1.41107	0.908886	-1.41107	0.740119	0.976117	0.581998	-0.418629	0.0117192	0.501651	0.811611	-1.41107	-0.0688894	-1.41107	0.711023	0.668743	-0.399298	-1.41107	1.13138	-1.41107	-0.697721	0.65362	0.293362	1.02272	0.00054174	-0.0575289	-1.1011	0.513291	0.57838	0.466312	0.842025
PLCL2	0.957123	1.19415	-0.603749	2.69549	-0.449164	-0.308027	1.42046	-0.892131	-0.544439	-0.147563	0.0389026	0.605429	-0.47711	0.351499	1.98618	1.67676	-0.0292462	2.5037	-0.960483	-0.724055	0.177114	-0.393393	-0.432861	-0.324239	-0.206921	-1.22003	-0.234074	-0.77323	-0.260487	-0.235645	-1.67849	-2.09792	-0.939911	-0.145944	2.26174	-0.12383	0.887911	-0.574168	1.17573	1.60482	-0.21964	-0.109764	-1.51751	0.397626	-0.173131	0.00955822	0.553655	-1.14437	0.261139
AC009127.2	0.207115	2.24355	-0.458649	4.42439	-0.458649	-0.458649	-0.458649	-0.458649	-0.458649	-0.458649	-0.458649	3.48508	1.0937	0.0155068	1.71463	1.91527	0.054694	0.85314	-0.458649	-0.458649	-0.458649	-0.458649	-0.458649	1.15737	-0.458649	-0.458649	-0.458649	-0.458649	-0.458649	-0.458649	-0.458649	-0.458649	-0.458649	-0.458649	0.124689	-0.458649	-0.458649	-0.458649	0.532925	-0.458649	-0.458649	-0.458649	-0.458649	0.346511	-0.458649	0.519285	-0.458649	-0.458649	-0.458649
TGFBRAP1	1.80598	1.54159	1.38353	-0.623176	1.78632	-0.136003	0.222639	-0.908221	-1.09331	1.34717	1.70741	0.890303	-0.568178	1.32974	-0.447312	-0.0170403	1.13257	0.453153	-0.312791	-0.66034	0.167375	0.295946	0.201343	0.104864	-1.6235	1.10769	-0.459561	-1.40728	-0.161858	-1.22957	-0.743025	-0.384466	-1.14808	-1.02036	0.597753	0.118327	-1.20617	-1.62696	0.514091	-0.664078	-0.847187	-0.421125	-0.835361	-0.509295	1.4042	0.943863	0.684247	1.13924	-1.6921
INF2	0.535397	1.91833	0.770809	-0.486232	-0.161981	-1.18939	-0.133186	1.57441	-0.709567	1.44923	0.936096	-0.102816	0.823275	1.8258	1.38978	-0.033573	2.31828	-0.521898	-0.766474	-1.25445	-0.937491	0.596842	-0.0420951	-1.56038	-1.51089	0.732577	-0.601739	-0.25178	-0.381836	-0.371653	0.154465	-0.925275	-0.508402	-1.91803	0.391675	-0.732321	0.00290393	-0.382901	1.04181	-0.905627	-1.16582	-0.455715	0.295429	-0.298156	0.837121	0.969662	-0.217481	0.0576151	-1.21253
AL162377.3	-0.899297	-1.08222	-0.613126	-0.509253	-0.25195	-1.08222	-1.08222	1.35874	-0.0966461	-0.540358	-0.785745	-0.453081	-1.08222	-0.451444	-1.08222	-0.890518	-0.942952	-1.08222	0.486728	-1.08222	0.0289533	0.499132	-1.08222	2.78808	1.47607	0.930359	1.30632	0.471262	-0.353134	0.782747	0.979161	1.97463	-1.08222	0.280355	-0.609486	3.02211	0.125704	0.54004	-0.257067	-0.239864	0.707685	1.03485	0.29815	-0.205701	-0.44834	-0.943719	0.355872	-1.08222	-0.00816141
AKT1S1	1.90255	2.05535	-1.19947	1.65112	-0.299598	0.169479	0.679056	0.115111	-1.16007	-0.534532	-0.209527	1.36255	-1.25691	0.973533	1.68581	1.73609	0.282269	2.01282	0.28986	1.16784	-1.13173	0.456983	-0.499369	-0.597806	-0.671126	-0.174354	-0.667477	-1.28197	0.233136	-0.227722	-1.78035	-0.495683	-0.138397	-0.0805203	1.82955	-1.18113	0.503166	-1.83813	-0.861217	-0.704616	-0.271232	-0.227071	-0.776664	-1.22428	-0.716366	-0.793171	0.45668	-0.558613	-0.616563
FAM210B	0.070719	1.22787	-1.71258	2.18636	-1.74152	0.807214	1.31095	-0.0564035	-0.0915253	-0.521453	-1.35888	0.926949	-1.90912	0.8485	2.00375	2.28934	-0.265965	1.28659	0.362827	0.654216	-0.279581	-0.310882	0.565352	-0.353726	0.354236	-0.887899	-0.00371888	-0.598326	0.558593	0.336344	-1.69752	-1.37768	-0.585123	0.202846	0.914794	-0.791695	0.943386	-1.2472	0.466393	0.191691	0.34026	0.471162	-0.460283	-0.555025	-0.745617	-1.22073	0.59364	-0.834239	-0.127763
LYL1	2.20493	1.36629	-1.93113	1.02199	-1.43312	0.338749	0.918722	0.0655212	-0.613951	-0.866653	-1.01762	1.28308	-1.2432	0.478455	2.84443	1.38479	-0.14042	2.20577	-0.057393	0.792636	-0.928846	0.2291	0.483597	-0.887796	-0.446395	-0.157116	-0.716153	-0.651686	0.981577	0.502997	-1.33296	-0.621302	0.173369	0.297986	1.61016	-1.3223	0.228497	-0.728758	-0.185079	0.0214592	0.185698	-0.556035	-1.02901	-1.03817	-1.52602	-0.423746	0.226464	-0.981616	0.0117052
ABL1	1.0094	1.23441	1.47229	0.242095	0.988872	-0.154154	-0.206714	0.45181	-1.58774	1.86414	1.14779	1.43451	-0.86331	1.56756	0.179205	-0.262323	1.01434	0.656661	0.169654	-0.0394432	0.179517	-0.00438436	0.0824774	0.411435	-1.40123	1.22632	-0.460492	-2.0095	0.455067	-1.22908	-1.03359	-1.91665	-1.81021	-0.661649	0.0249589	-0.316032	-0.4455	-2.12859	0.182452	-0.137052	0.0761002	0.111891	-0.334889	-0.771218	0.640795	0.510623	0.975573	0.509245	-1.85821
TRIO	1.64696	2.85614	1.88099	-0.156556	-0.089203	-0.454644	-0.0605952	0.197709	-0.217177	1.21449	0.168948	1.77589	-0.533615	0.889667	-0.566475	-0.0625303	1.00875	-0.304483	-0.81567	-0.0671152	0.12404	-0.246097	0.00924601	0.0329307	-1.01444	0.757431	-0.291732	-1.63879	-0.0906233	-1.09826	-2.78981	-0.904634	-2.22366	-0.412132	1.0972	0.0765538	-0.870043	-0.563194	0.371936	-0.457271	-0.238213	0.456235	-0.545481	-0.0630952	0.625492	0.740864	0.523723	1.31763	-1.37055
UBAP1	0.86559	2.18815	0.151793	2.54965	-1.3678	-0.0927722	0.31063	-0.886145	-0.437826	-0.76949	-1.02435	1.22112	-0.298892	-0.64092	3.06795	1.27488	-0.115094	2.93738	0.043438	0.252287	-0.164778	-0.24729	-0.080739	-0.337715	-0.562545	-0.119143	-0.547307	-0.190999	0.380075	0.207607	-0.0278196	-1.27198	0.0750599	0.18587	1.44587	-0.869879	0.524425	0.219224	-0.489674	-0.245772	-0.389563	-0.165379	-0.025547	-1.28365	-1.51071	-1.55678	-0.701025	-0.466362	0.773509
YPEL2	1.91946	2.5694	0.487372	0.957944	-0.669209	0.278573	1.48573	-1.01606	-0.0136317	-0.00616024	0.8649	0.763053	-0.276848	0.894729	0.321249	0.73633	0.807253	0.564636	-0.939181	-0.891689	-1.40799	-1.03721	1.35548	0.64927	-1.37432	0.0318433	0.420414	-0.845441	1.27844	0.256611	-1.21021	0.306418	-2.70607	-0.664391	1.66952	-1.11155	0.248346	-1.57675	0.953137	0.120728	-0.772729	-1.38959	-0.180309	-0.685696	0.209273	1.30553	-0.198297	0.36977	-1.53193
BST2	-1.3812	-1.29916	-1.8198	-2.04751	0.12457	0.737813	0.34508	0.174437	-0.448155	-0.243158	-0.616131	-0.162759	-0.957379	-1.04962	-1.84618	-0.518159	-0.167376	-2.19662	-0.0431652	0.714306	0.942072	0.667251	0.106072	0.547631	1.41135	0.860271	0.580199	0.83222	-0.298829	0.634167	1.79728	1.79696	0.781996	0.428743	-1.76189	1.55365	-1.51094	1.78882	-1.06045	-0.258411	1.09105	0.848441	0.744175	-0.708396	-0.848867	-0.881719	0.265034	0.264991	0.0289126
AHDC1	0.675905	1.46795	1.58123	0.520265	0.797478	-0.825825	-0.903921	1.0033	-0.737707	1.52616	0.092817	2.53276	-0.790525	1.19506	-0.100361	0.137058	1.80087	0.0534066	-0.151524	-0.246805	0.0752192	0.871155	-0.935537	-0.00874481	-1.30407	1.69525	-1.07594	-1.1916	-0.247765	-0.580996	-0.893288	-0.986634	-2.20883	-0.329188	0.0539433	-0.445664	-0.126334	-1.81115	-0.762217	-1.15656	0.00398087	-0.256678	-0.173045	-0.907458	0.330123	0.088397	1.56037	0.590888	-0.590768
FCGR1A	-1.78273	-3.0374	-0.570342	-1.14	0.040569	0.112786	-0.369834	0.322277	-0.88509	0.396175	-0.154649	-0.599535	0.0521057	-0.353367	-1.02942	-1.15943	-0.0738074	-3.22854	0.136774	-0.0113564	0.823462	1.02997	0.1191	0.768103	1.51854	0.593738	0.9006	0.467021	0.509975	0.582087	0.841576	1.15243	1.28742	-0.28871	-1.56236	0.771661	-0.497433	1.71691	-1.02079	-0.421747	1.1187	0.0824168	0.8488	0.356074	-0.2291	-1.46928	0.290893	0.705074	0.555134
MYO1C	0.423853	1.49889	0.8856	-0.106263	0.0884953	-1.54252	0.449429	0.326406	-0.704674	1.99945	0.485323	2.07053	0.53504	1.29722	0.200849	0.38975	2.36983	-0.313264	-0.334114	0.554397	-0.420094	0.361656	0.177673	-0.627723	-1.02031	0.853115	-0.458916	1.0511	-0.0259381	-0.76531	-1.19759	0.480154	-1.93482	-1.7755	-0.722291	-0.982561	-0.23925	-1.21491	0.474629	-1.1278	-0.76211	-0.456137	-0.347803	0.0270404	-0.448436	0.403793	0.497764	-0.62184	-0.979341
CREBL2	1.96947	2.07639	-0.0746375	2.15359	0.670234	0.334093	0.886452	-1.55138	-0.109398	1.04087	0.0278642	0.612132	-0.913095	0.806875	0.0328485	0.897456	0.0141617	1.18787	-0.23459	-1.31474	-0.79027	-1.50498	0.337821	0.267466	-0.289419	-0.638498	0.431791	-0.882345	0.173944	0.458614	-2.02636	-0.73312	-0.625347	-1.1421	1.70093	-0.39895	-0.257509	-0.887504	1.26568	0.575525	-0.77341	-1.28787	-0.663177	0.564594	1.59759	1.98913	-0.0748298	0.122727	-1.53766
RFESD	0.746049	0.259422	-1.12059	2.373	-0.449942	1.21705	1.09412	-1.0789	-1.65938	-0.345876	-0.284592	0.0253697	-0.731609	0.0149608	1.90108	2.58018	0.145769	3.14783	-0.242459	-1.25441	-1.21898	-0.818322	-0.260015	-0.132158	0.174506	-0.49279	-0.345226	0.253844	-0.0164648	-0.200895	-1.99956	0.350496	-1.29052	0.31719	1.74224	-0.0767605	0.78053	-1.22912	0.271458	0.284503	-0.518634	0.523537	-0.637974	0.284574	0.564985	0.510807	-0.134722	-0.0845726	-0.686082
TOX2	0.30189	0.915432	2.36254	-0.299536	1.00728	-1.30582	-0.22685	-0.469506	-0.521854	1.59023	0.354544	1.25313	0.801551	2.30778	-0.87361	0.425059	2.92521	-0.969148	-0.068067	0.0919806	0.168419	0.823672	-0.449801	-0.92206	-0.818895	0.527116	-0.682735	-0.642823	-1.28071	-1.91329	-0.370083	0.120958	-1.57635	-0.326289	0.966214	-0.283284	-0.564603	-0.558915	0.519166	0.0105928	-0.551946	-1.04623	-0.00675206	0.178131	0.991302	0.470725	-0.215691	-0.164549	-0.352862
SPINK4	2.06773	-0.413582	-0.208465	0.827314	-0.232965	-0.806302	0.311687	-0.806302	1.64845	-0.334942	0.138381	1.36793	-0.806302	0.955029	1.22504	0.816465	-0.114857	4.62466	0.0719885	-0.806302	-0.806302	-0.806302	2.03942	-0.806302	-0.371457	0.0537267	0.104367	0.421344	-0.806302	-0.806302	-0.806302	-0.806302	-0.806302	0.288661	0.593674	0.378916	-0.806302	-0.806302	0.0922947	-0.0955717	-0.806302	-0.806302	-0.20285	0.524648	-0.521083	-0.330931	-0.806302	-0.806302	0.766733
GBP1P1	-1.78416	-1.93694	-2.07431	-1.15266	0.352825	1.20829	-0.00307853	-0.617988	-1.43383	-0.0739103	-0.367916	-1.16354	-0.77787	0.34258	-1.54001	-0.0726443	-0.909557	-2.03946	-0.398812	-1.02292	1.71448	-0.375619	0.407482	1.24128	2.22889	-0.356928	0.573529	0.613285	0.333789	0.159742	1.48651	0.360208	0.924736	-1.15594	-0.585853	1.47954	-0.14567	1.20554	-0.868722	-0.63245	1.59198	0.442332	0.599631	0.230883	0.647007	-0.900233	0.424364	0.0144636	0.121305
ADNP2	1.70477	1.05235	0.937046	-0.0407291	1.43035	-0.388656	-0.0698173	-1.41087	0.0429243	1.91466	1.97204	1.22188	-0.584596	1.23929	-0.222785	-0.0969379	0.277952	0.671115	-0.824169	-0.795784	-1.10997	-0.0727454	0.407337	0.300906	-0.81677	0.666867	-0.441021	-0.743933	0.542487	-1.27171	-0.996869	-1.74765	-2.77182	-0.643131	0.831758	0.00948267	-1.11115	-1.19198	-0.121434	-0.126383	0.0811285	0.134716	0.0293861	-0.471463	0.979713	0.832454	0.946468	0.685001	-1.94333
HGSNAT	2.13991	1.29269	1.78774	0.0797975	0.458864	-1.35832	0.291561	0.62911	1.1361	1.17818	0.281856	-0.363292	1.1033	0.667724	0.514907	-0.421326	-0.0637282	1.61745	1.08707	-1.71259	0.133364	-1.41412	0.817299	0.515968	-1.56744	-0.746694	0.067154	-2.04472	1.21108	-1.55673	-0.563101	-1.03203	-0.84054	-0.0999798	0.989	-1.36187	0.544861	-1.28106	1.41481	-0.838294	-1.48298	-0.42119	-0.0697704	0.053627	0.622401	1.0618	-0.566316	0.459037	0.640029
LHX2	-0.488028	-0.488028	-0.488028	-0.488028	-0.228188	-0.488028	-0.488028	-0.488028	-0.488028	-0.488028	-0.488028	-0.488028	-0.488028	-0.488028	-0.488028	-0.488028	-0.488028	-0.100112	-0.488028	-0.488028	-0.488028	-0.488028	-0.488028	0.234044	0.606676	-0.488028	-0.488028	1.70547	0.590548	3.13494	2.34689	-0.488028	1.66983	0.0448975	0.873681	-0.488028	0.429038	-0.488028	0.341615	0.155237	-0.488028	-0.488028	0.0519267	0.495226	-0.488028	-0.488028	-0.488028	4.8189	-0.488028
AC007686.1	-0.338999	-0.338999	1.99613	1.49087	-0.338999	6.12739	-0.338999	-0.338999	1.72594	-0.338999	-0.338999	-0.338999	-0.338999	-0.338999	1.47457	0.953522	0.334533	-0.338999	-0.338999	-0.338999	-0.338999	-0.338999	-0.338999	-0.338999	-0.338999	-0.338999	-0.338999	-0.338999	-0.338999	-0.338999	-0.338999	-0.338999	-0.338999	-0.338999	0.758877	0.292363	-0.338999	-0.338999	0.340529	-0.338999	-0.338999	-0.338999	-0.338999	-0.338999	-0.338999	-0.338999	-0.338999	-0.338999	-0.338999
FTLP12	2.12884	-0.440711	0.762246	-0.440711	-0.440711	-0.440711	1.34067	-0.440711	-0.440711	-0.440711	2.31463	-0.440711	1.77629	-0.440711	3.30883	0.546236	2.15926	3.85698	-0.440711	-0.440711	-0.440711	-0.440711	-0.440711	-0.440711	-0.440711	-0.440711	-0.440711	-0.440711	-0.440711	-0.440711	-0.440711	-0.440711	-0.440711	-0.440711	-0.440711	0.869263	-0.440711	-0.440711	-0.440711	-0.440711	-0.440711	-0.440711	-0.440711	-0.440711	0.39431	-0.440711	-0.440711	-0.440711	-0.440711
TRAK1	0.985382	2.21364	2.12264	-0.151134	-0.108264	-0.713917	0.489199	-0.209889	0.225485	1.27748	0.370392	2.42001	0.442025	0.489409	-0.5543	-0.449264	1.01999	-0.153798	-0.331747	-1.08844	-0.248513	0.566958	-0.490789	0.165804	-0.660978	0.546682	-0.0208389	-0.747344	0.514157	-1.09545	-2.2812	-0.892479	-0.346819	-1.96396	0.36845	-0.0552474	-0.754242	-1.34044	-0.316289	-0.290528	0.549405	-1.57641	-0.390945	-0.0499905	0.425317	0.813093	0.795873	1.20905	-2.14347
FCGR1B	-1.81819	-3.12961	-0.384976	-0.0903895	-0.346058	0.507614	-0.4456	0.491613	-0.856096	0.345419	-0.24222	-1.06488	0.0813003	-0.677984	-1.29733	-1.18166	-0.642036	-2.71338	0.00266164	-0.262676	1.19169	0.906177	0.131247	0.810594	1.51901	0.140175	0.549434	0.422697	0.41363	0.46239	1.03052	0.295898	0.832589	-0.16812	-1.35551	1.12866	-0.282944	1.04157	-0.720549	-0.377698	1.00039	0.493711	0.879107	0.160979	0.0397651	-1.86494	0.5482	1.14298	0.700654
CA3-AS1	0.296985	0.883777	-1.2123	3.00977	-1.07817	1.38351	1.35193	-0.606278	-0.679067	-0.0327346	-0.789619	0.640717	-1.38563	0.845882	1.90752	1.83689	-0.340217	1.6257	-0.459074	0.125021	-0.920248	-0.193143	0.279104	-0.445243	-0.0280453	-0.349523	-0.648772	-0.616567	-0.223656	-0.00355125	-0.955479	-0.938442	-1.18871	-0.195164	1.05395	-0.316976	0.613506	-2.09371	0.365968	1.17081	1.18977	0.149005	-0.106447	-1.29827	-0.154869	0.944465	0.379694	-0.87064	-1.41164
BORCS6	0.279086	1.39166	0.8358	-1.0506	1.39851	-1.36661	-0.135296	1.52623	0.549247	0.366924	0.594926	1.93544	0.905564	1.51024	0.0741749	-0.268528	1.94006	0.735034	-1.26933	1.04557	-0.395444	0.221909	-2.65139	-0.985555	-0.978145	1.49389	-0.274652	-0.102421	-0.717127	0.160581	0.924449	-0.207745	-0.441113	-1.30714	-0.171571	0.179776	-0.623994	-1.58267	-0.629457	-0.142291	-1.85982	-1.02208	-0.823147	-0.63037	0.78029	0.700391	0.129509	0.99597	-1.3999
TCP11L2	0.389062	2.43018	-0.300465	2.49119	-1.39825	-0.115773	0.599028	-0.378064	-0.050164	-0.509483	-1.14015	0.929175	-0.735966	0.240725	1.39444	2.50592	0.664546	1.7737	0.448923	0.331884	0.132318	-0.395185	-0.403723	0.0252413	-0.0365344	-0.898369	-0.980928	-0.437486	0.90584	0.248524	-1.94954	-1.52523	-0.0730696	-0.373007	1.26079	-0.953463	0.793856	-1.10816	0.405443	0.275286	-0.196703	0.187961	0.00419251	-0.0475425	-1.71505	-1.17748	0.156272	-0.449762	-0.222438
CABIN1	1.62605	1.7802	0.919213	-0.186108	1.45764	-1.96814	-0.567438	0.501376	-0.372888	0.797009	1.07334	0.458797	0.753841	1.27392	0.118039	0.0492452	1.74335	1.09809	0.436276	0.685301	-0.690311	-0.1402	-0.343199	0.126525	-1.34494	1.06358	-0.893214	-1.54429	0.279727	-0.950849	-0.946959	-0.577889	-1.58599	-0.675886	0.275345	-0.211473	-0.155699	-1.78858	0.0251274	-0.951163	-0.97368	-1.1868	-0.894374	-0.475569	1.06823	0.607861	0.387085	-0.221626	-1.10029
RNPEPL1	0.515773	1.32088	0.735576	-0.588747	0.640817	-2.72609	-0.0303066	1.97609	-0.416667	1.02014	0.804946	1.6854	0.229359	1.77602	1.3345	0.570659	0.680815	1.60741	0.870724	0.160079	-0.142856	0.514188	-0.982167	-1.18478	-1.76798	1.29018	-0.276241	-0.696113	-0.0970664	-0.961955	-0.205515	0.0982299	-1.42881	0.386569	-0.870804	-1.06282	-0.0406834	-1.91515	0.21688	-1.3248	-0.515062	0.131806	-0.501948	-0.94998	-0.0593314	-0.045943	0.148778	-1.08649	0.0449172
CPTP	1.28453	2.29235	0.335147	-0.39663	1.41102	-1.16945	-0.459606	1.72863	-0.727635	0.670058	0.848976	1.26564	-0.117026	1.20418	0.517282	-0.744026	1.63536	1.17261	-1.31155	0.432304	-0.595119	0.89202	-0.0266652	-0.739169	-1.88691	1.71803	-0.503849	-1.30582	0.167785	-0.542824	-0.130757	-1.24627	-0.963475	-1.08159	0.602441	-0.985901	-0.312043	-0.920981	0.606161	-0.695193	-0.506805	-0.887559	-0.602546	-1.07656	0.595068	0.146151	1.34977	-0.417929	-1.07492
TOX	2.50825	0.131032	1.68466	-0.4437	1.8027	-0.47025	-0.173522	-0.400461	-1.4395	0.411586	-0.207813	1.90687	-0.175473	2.00519	-1.12649	0.867213	2.14085	-0.179215	-1.0483	0.309209	-0.510223	-0.430948	-0.359553	-0.493268	-1.29818	-0.177982	-0.133933	-0.355337	-0.154507	-0.552891	-0.0571234	-0.796455	-0.524452	-0.211562	1.55307	0.0230683	-1.70234	-2.03932	0.499347	-0.239121	-0.208362	-0.134908	-0.177039	-0.165962	0.090143	1.44711	0.0800034	0.287936	-0.779628
MAFK	0.52069	2.5821	0.242136	0.742148	-0.154198	-0.621339	-0.237551	0.41675	-0.310048	1.00054	0.166891	1.44141	-0.752495	0.253707	0.205609	1.02856	1.40981	2.70212	-0.529201	0.822311	0.48769	1.13163	-1.50752	-0.530412	-1.23658	1.46915	-0.998096	-0.749303	-0.410694	-0.842132	-1.33622	-0.761199	-0.34093	-0.249756	-0.805017	-0.65647	-0.537304	-2.29434	-0.411406	-0.376869	1.15507	0.490271	-0.231034	-1.6735	-0.81585	-0.708057	1.18409	0.145729	-0.595967
LINC01932	-0.594617	-0.594617	-0.594617	-0.594617	-0.21132	-0.594617	-0.594617	-0.594617	-0.594617	-0.594617	-0.594617	-0.594617	-0.594617	-0.594617	-0.594617	-0.594617	-0.278016	-0.303316	-0.594617	-0.594617	-0.594617	2.25248	-0.594617	-0.594617	-0.594617	-0.594617	-0.594617	3.96763	2.0261	-0.594617	-0.594617	-0.594617	-0.594617	1.4148	-0.234197	0.492659	0.686387	-0.594617	0.0243999	0.323711	1.70749	1.51498	-0.594617	-0.594617	-0.594617	-0.594617	-0.594617	1.64823	1.48184
TBC1D22A	1.68966	2.98445	1.12324	-1.31318	-0.145663	-1.54728	0.560517	1.05812	0.28956	0.560528	0.752003	1.21508	0.896124	1.54357	0.488942	0.0652832	0.682195	0.0560605	-0.975452	-0.150226	-1.22995	-0.816098	-0.852459	-0.294788	-0.892172	0.736186	-0.302767	-0.403159	0.205395	-0.587404	-0.793856	0.528814	-0.12524	-1.59478	0.262377	-0.338196	-0.492617	-1.52897	0.109972	-1.71765	-1.60462	-1.33703	-1.27865	-0.773072	0.686032	1.36911	-0.0840707	0.921285	-0.966527
HSPA1A	-1.56206	-1.66479	-0.234661	-0.884819	0.282191	-0.698111	-0.83045	0.463932	0.297904	-0.37566	-0.631096	0.588165	-0.405568	-1.63272	-1.30754	-1.25134	-0.157594	-0.804623	0.925154	-0.123184	0.951814	0.247707	1.81109	0.0147429	0.440835	0.18771	0.393863	-0.16676	-0.415649	-0.973328	1.71443	1.04435	0.239189	1.96445	-1.69975	1.37607	-0.383704	0.208431	-0.484555	0.791924	1.2849	1.36663	1.63635	-0.390315	-1.52925	-1.25445	0.434921	-0.184155	0.563898
ZNF267	-1.11645	-1.90562	-0.58685	-0.442825	-0.249207	0.978157	-0.434396	-1.45463	0.0607784	-0.01122	-0.506678	-1.46827	0.800047	-1.18089	-2.81628	-1.3903	-1.35318	-1.42904	0.0128046	-1.03822	1.11007	0.390639	0.423504	1.19668	2.00805	-0.684452	0.401144	0.741984	0.614953	0.5136	0.397421	0.10469	1.382	-0.00241227	-0.476021	0.667665	0.0657892	0.522423	-0.145458	0.408014	1.38959	0.541874	0.961387	0.941216	0.620732	-0.326947	-0.485725	0.638658	1.33975
SRP54-AS1	0.00222045	-0.879281	-1.00997	-0.278503	-0.872563	1.19394	-1.25371	-0.810768	-0.13188	-1.38949	-0.961041	-2.70851	-0.148192	-0.219951	-0.405614	-1.22299	-1.16606	-1.88718	-0.647614	0.214504	2.29803	-0.173829	0.213527	0.490462	1.51334	-1.13169	-0.606484	-0.771839	0.791121	0.34759	-0.452585	-0.0585984	0.920454	1.2619	0.561426	1.4684	-0.16004	0.00952161	-0.397272	0.808772	0.515269	1.21387	0.594102	0.495401	-0.0461784	-0.69899	-0.523813	1.85243	0.736184
RBM38	1.40761	1.90766	-1.77414	1.71829	-1.66212	1.29389	0.585061	-0.0300523	-0.878459	-0.285879	-0.904337	1.56298	-1.74006	0.0993246	0.907819	1.99975	0.680591	1.93157	0.706764	0.702017	-0.849152	0.53146	0.0705181	-0.591529	-0.0428827	-0.435469	-0.55943	-0.917517	0.846988	-0.0395743	-1.67792	-1.4724	-0.0281016	0.241303	1.33018	-1.05305	0.762218	-1.03631	0.0667287	-0.157133	0.138165	-0.0877859	-0.395937	-1.04514	-1.59089	-1.13007	0.615745	-0.22862	0.0831025
INHBA	1.78486	-0.373048	0.212517	0.0809786	2.08475	1.49315	0.368392	-0.133381	0.0224106	0.943977	0.000196466	-0.162466	0.0141878	-0.312863	-0.724963	0.0350181	0.884544	4.52827	-1.296	0.125526	-1.296	-1.296	-0.174576	-1.05714	0.109063	0.46521	-0.62785	0.665163	0.399772	-0.00771519	0.50273	-0.763265	-0.555305	0.0787831	1.77673	0.333583	-0.991064	-0.510189	1.15406	-0.151328	-0.432044	-0.281026	-0.623885	-1.296	0.378463	0.128255	-1.296	0.663319	-0.298647
SMARCC2	1.07977	1.69981	0.622919	0.493849	0.898403	-1.11779	0.575179	-0.317846	-1.08815	0.782578	0.850468	1.45784	-0.132043	1.56992	-0.187435	0.89344	1.81693	1.25859	1.09748	0.782253	-0.963932	-0.12203	-0.27468	0.256115	-1.21629	0.549129	0.0180747	-1.57491	0.265796	-0.671285	-0.292707	0.175766	-1.96962	-0.638918	0.0517129	-0.935364	-0.945076	-2.0187	0.211701	-0.928083	-1.16905	-0.981682	-1.15198	-0.93558	0.992601	0.6085	0.858829	-0.432302	-0.972031
Z84484.1	-1.48295	-1.75459	-1.75459	-1.75459	0.222817	1.58787	-0.281436	-0.986027	-1.75459	-0.360836	-1.3411	-1.0019	-0.371718	-0.799829	-0.407931	-0.518041	-0.00638341	-1.39142	-0.12384	-0.116128	1.93262	0.247883	0.000299414	1.51667	2.01865	-0.381654	0.492396	-0.0303747	0.446922	0.41291	0.241493	0.757808	0.601356	-0.301702	-0.557717	1.51881	-0.571542	0.819247	-0.838886	0.0209677	1.5431	-0.0980186	0.414546	0.262435	-1.14453	-1.5434	0.82632	1.02771	0.929556
BMF	1.6015	2.67831	0.164881	-0.239354	-0.00613885	0.0065962	0.27316	1.46958	-0.30059	0.899089	1.19953	1.26616	-0.66352	1.15222	0.690423	0.122794	-0.699572	0.706473	0.0633616	-1.17934	0.158561	-1.0178	0.11408	0.0164189	-0.713768	0.802644	1.01739	-1.25119	1.05319	-0.117148	-1.55954	-0.267235	-1.18762	-0.286538	0.603301	-0.125211	-0.901954	-2.73952	0.733279	-1.56321	0.255149	-0.822575	-0.76408	-0.686628	1.1356	1.53314	0.0663182	-0.00464054	-1.1766
RAB24	-1.17381	-0.95003	-0.647587	-0.416618	-1.55466	0.875541	-0.856126	0.453679	0.130701	-0.912697	-1.31087	-0.945998	0.44881	-1.90723	-1.48561	-1.3692	-0.794741	-1.16184	0.435118	0.175745	1.40365	1.12177	-0.000563661	0.881304	1.08531	1.39177	0.414518	0.951093	-1.03215	0.470002	1.10769	-0.4845	0.288684	0.496956	-2.3956	0.724205	-0.102366	1.47791	-0.326518	0.797056	1.28108	0.741957	0.630922	0.579289	-0.974537	-1.21015	-0.333326	1.49021	0.852734
PSTPIP2	-2.04436	-2.55922	-1.36778	-1.00978	-0.155976	0.605223	-0.767306	0.263462	0.681417	-0.00384651	-0.201194	-0.531476	0.397986	-1.12849	-1.97817	-1.96177	-0.300434	-2.32211	-0.123103	-0.0561542	1.0649	1.16841	0.295165	0.592779	1.47592	0.345012	0.8483	1.11488	0.0976301	0.624272	0.999799	0.093308	1.4604	0.159412	-1.38322	0.562588	0.553017	1.07278	0.276975	0.317674	0.905949	0.757066	1.21007	-0.0856914	-0.767823	-1.48971	-0.289919	0.372416	0.830773
HADHA	1.06893	1.24302	-0.121851	0.308507	1.92321	-1.84089	0.823456	0.679552	-0.184975	1.23652	1.19967	0.795314	-0.796205	1.41899	2.14343	-9.469e-05	1.36884	1.27199	0.0819103	-0.865383	-1.3644	-1.30862	-0.540992	-0.407482	-0.8812	-0.308439	1.39669	-0.917943	-0.176734	-0.223395	-1.28842	1.8786	-0.0784542	-0.888278	0.128095	-0.458783	-0.906918	-0.0577072	0.53898	-0.561877	-0.902871	-0.326313	-0.682822	-0.282355	0.838304	1.19762	0.0984962	-1.39803	-0.279149
CASP4	-1.39479	-2.32838	-0.76081	-0.508425	-0.320226	1.09373	-0.418466	-0.112938	0.270362	-0.509195	-1.1348	-1.19659	0.348871	-1.20653	-1.70922	-1.91011	-0.69426	-2.30845	0.574647	-0.399783	1.07465	-0.105416	0.0571156	0.781564	1.97385	-0.0136517	0.692183	1.07388	-0.0539394	0.940819	1.34299	0.77232	1.48125	0.420564	-1.15054	1.2683	0.0631995	1.40971	-0.474154	0.521968	0.99467	0.344693	0.836519	0.559139	-0.675026	-1.08494	-0.583867	0.548312	0.714257
WDR11-AS1	-0.735426	-0.102367	-0.965245	-0.00447748	-1.163	-0.113346	-0.842589	-1.58679	-0.72968	-0.197253	-0.777049	-1.68288	-0.41262	0.218163	-0.147361	-0.891908	-1.13195	-0.589197	-0.380362	-0.931691	0.528072	-0.498751	2.69629	0.18316	0.488152	-0.962828	0.81636	1.31359	0.0984994	1.36959	0.936215	1.49503	-0.967516	-1.0737	0.457552	0.414777	1.16731	-0.0946558	-0.284874	-0.451585	1.32516	0.674924	2.64102	0.457359	0.36967	-0.397933	0.669108	2.18568	-0.128654
SLC4A1	0.54886	1.62004	-1.7531	1.85834	-2.36852	0.716794	0.611213	0.063604	-0.510915	-0.664243	-0.721621	1.39608	-2.38266	0.403581	1.31224	2.04197	0.516648	1.78248	0.610955	1.13663	-0.084102	0.278607	0.0394313	-0.627736	0.404353	-0.160436	-0.529319	-1.14368	-0.0856011	0.320161	-1.56833	-1.23383	-0.00936176	0.356499	0.666039	-0.316542	0.775894	-0.706697	0.195234	0.137567	0.241185	0.379149	-0.35387	-0.916957	-1.66392	-1.72287	0.594586	-0.663346	0.363524
PCDHGC3	-0.140712	2.18476	3.2828	-0.664999	-0.559082	3.08227	-0.218181	0.875207	-0.863609	0.245991	-0.648687	1.8476	1.53987	-0.259823	-0.697313	1.32869	-0.397034	-0.213325	-1.08748	0.0657785	-0.801922	-1.37207	-1.37207	-0.456036	-0.639915	-0.599148	-0.675844	0.0433084	-0.196153	0.874521	-0.354661	-0.335721	1.40016	-0.242137	0.395287	-0.618799	-0.234436	-0.214283	0.87116	-0.0417038	0.224056	-0.810051	-0.833557	-0.613526	-0.596602	1.07016	-0.988316	-0.259227	-0.820083
OR52B3P	-0.336397	-0.954283	-0.657506	-0.418447	-0.906873	-1.35051	0.00407782	-1.35051	0.127785	-1.35051	-0.609828	-1.15713	0.0280933	-0.80207	-0.900543	-0.853279	-0.1726	-0.516683	-0.102171	0.797221	1.75725	1.48557	1.51531	0.353776	2.46172	0.192677	-0.0587466	-1.35051	1.13697	0.096753	0.785613	-0.447016	1.4167	0.901591	-1.06568	1.75103	0.0395245	1.83291	-0.864171	-0.329448	1.00475	0.25935	-0.233831	0.714698	-0.225929	-0.870932	-1.35051	0.357144	-1.35051
AP002387.1	1.17996	2.28643	-0.606166	-0.0918913	-0.0465143	0.764862	-0.0149865	0.382328	-0.825072	1.15973	-0.395789	0.575536	-0.577695	2.37363	0.724528	1.18629	1.85113	0.897701	-0.0713429	0.99857	-0.696008	-2.17006	-0.589716	0.666718	-0.593768	-1.04518	-0.33068	0.00881721	0.364846	0.285168	1.41947	-1.32794	0.683165	0.0715412	0.470283	-0.23902	0.64971	-1.5032	0.151548	-0.381031	-1.65836	-2.17006	-0.158483	-1.47197	-0.060868	0.421887	-0.716457	-0.6298	-0.733473
MPZL2	-1.05292	-1.3306	-0.859809	-0.642481	-0.226481	1.08135	-0.193799	0.616403	-1.45934	-0.915719	-1.36973	-1.2473	0.179299	-0.288554	-1.24777	-0.822268	-1.99561	-1.01199	0.774179	0.232808	0.632156	-1.3564	-0.204549	2.47503	1.21854	0.132353	0.287024	0.93832	0.659852	0.523451	1.42457	0.669588	0.542905	0.651871	-0.396073	0.176076	1.14229	0.817845	0.819963	0.153255	-1.09131	-0.138704	1.2172	1.31868	0.488423	-0.405596	-1.08077	1.80953	-1.1619
[truncated: 1,084 more rows]
[truncated: 8 more columns]

## Sheet: Fig 1D
Gene	log2FoldChange	padjusted
RF00019	-3.6016	0.000775997
OR52B3P	-1.48229	0.00346319
PRDM1	-0.557712	0.00832199
TAGAP	-0.567819	0.00743178
[truncated: 275 more rows]

## Sheet: Fig 1E
Genes	log2FoldChange	padjusted
[truncated: 489 more rows]

[truncated: 17 more sheets: Fig 2A, Fig 2B, Figs 2C-E, Fig 3A, Fig 3B, Fig 3C, Fig 4A, Fig 4B, Figs 5A-B, Figs 6A-B, Fig S1, Fig S3, Fig S4, Fig S5, Fig S6, Table S3, Fig S7]
